# Supplementary material for: Water stable isotope data set in temperate, lowland catchment, two years of monthly observations, River Salaca, Latvia
Source: Data Brief. 2020 Apr 22;30:105607. doi: 10.1016/j.dib.2020.105607 (PMC7200774; doi:10.1016/j.dib.2020.105607)
Supplement: Supplementary file 1 [file mmc1.xlsx]

## Sheet: Sheet1
Sampling_Site_ID	DateTime	Water_Temperature_C	Electrical_Conductivity_mS/cm	pH	d18O	d2H	Water_Type	Unreliable	Snow
RN1	2015-08-27	NA	NA	NA	-10.29	-71.16	precipitation	FALSE	FALSE
RN2	2015-08-27	NA	NA	NA	-10.2	-70.82	precipitation	FALSE	FALSE
LU1	2015-08-27	13.5	0.03	NA	-9.56	-71.52	raised bog	FALSE	NA
PV1	2015-08-27	18.7	0.0384	6.31	-8.41	-64.36	raised bog	FALSE	NA
RV1	2015-08-27	19	0.465	NA	-8.89	-67.78	tributary	FALSE	NA
SV1	2015-08-27	20.3	0.456	7.12	-7.92	-64.1	River Salaca	FALSE	NA
GU1	2015-08-27	10.1	0.557	NA	-10.75	-76.82	confined groundwater	FALSE	NA
GA1	2015-08-27	6.7	0.1142	NA	-11.56	-82.69	phreatic groundwater	FALSE	NA
SV2	2015-08-27	20.2	0.397	7.95	-8.11	-65.3	River Salaca	FALSE	NA
SV3	2015-09-28	11.9	0.412	6.97	-8.36	-65.74	River Salaca	FALSE	NA
RN1	2015-09-28	NA	NA	NA	-8.92	-61.18	precipitation	FALSE	FALSE
RN2	2015-09-28	12.5	0.1332	7.706	-8.72	-59.88	precipitation	FALSE	FALSE
LU1	2015-09-28	10.5	0.033	3.476	-8.7	-66.44	raised bog	FALSE	NA
PP	2015-09-28	12.2	0.0399	3.07	-8.65	-65.88	raised bog	FALSE	NA
PV1	2015-09-28	10.7	0.0333	6.645	-8.65	-65.45	raised bog	FALSE	NA
RV1	2015-09-28	11.2	0.451	NA	-8.81	-67.24	tributary	FALSE	NA
SV1	2015-09-28	13.7	0.367	NA	-7.9	-63.29	River Salaca	FALSE	NA
GU1	2015-09-28	NA	NA	NA	-10.7	-77.31	confined groundwater	FALSE	NA
GA1	2015-09-28	NA	NA	NA	-11.54	-82.74	phreatic groundwater	FALSE	NA
SV2	2015-09-28	12.9	0.395	NA	-8.03	-64.55	River Salaca	FALSE	NA
SV3	2015-10-28	5.4	0.474	7.95	-8.61	-67.69	River Salaca	FALSE	NA
RN1	2015-10-28	8	0.137	5.65	-9.91	-69.15	precipitation	FALSE	FALSE
RN2	2015-10-28	7	0.164	6.56	-9.59	-67.07	precipitation	FALSE	FALSE
LU1	2015-10-28	7.7	0.035	3.89	-9.11	-69.63	raised bog	FALSE	NA
PP	2015-10-28	8.4	0.062	3.82	-8.54	-67.06	raised bog	FALSE	NA
PV1	2015-10-28	4.1	0.051	6.12	-8.59	-66.72	raised bog	FALSE	NA
RV1	2015-10-28	4.3	0.456	NA	-8.8	-67.74	tributary	FALSE	NA
SV1	2015-10-28	4.8	0.382	NA	-7.93	-64.82	River Salaca	FALSE	NA
GU1	2015-10-28	5.6	0.503	NA	-10.78	-76.53	confined groundwater	FALSE	NA
GA1	2015-10-28	6.4	0.122	NA	-11.48	-81.53	phreatic groundwater	FALSE	NA
SV2	2015-10-28	4.5	0.395	7.19	-8.16	-66.06	River Salaca	FALSE	NA
RV1	2015-11-27	2.4	0.393	NA	-10.3	-74.39	tributary	FALSE	NA
GA1	2015-11-27	6.6	0.119	NA	-11.58	-81.56	phreatic groundwater	FALSE	NA
SV2	2015-11-27	1.3	0.41	NA	-8.73	-68	River Salaca	FALSE	NA
SV3	2015-11-27	1.6	0.405	7.02	-9.18	-69.9	River Salaca	FALSE	NA
RU2	2015-11-28	6.3	0.773	NA	-10.95	-78.83	phreatic groundwater	FALSE	NA
RU3	2015-11-28	5.2	0.642	NA	-10.14	-73.17	phreatic groundwater	FALSE	NA
LU1	2015-11-28	5.5	0.0361	NA	-8.91	-68.37	raised bog	FALSE	NA
PV1	2015-11-28	1.5	0.0357	NA	-9.38	-70.12	raised bog	FALSE	NA
SV1	2015-11-28	0.3	0.397	NA	-8.86	-68.45	River Salaca	FALSE	NA
GU1	2015-11-28	5.1	0.502	NA	-10.8	-76.53	confined groundwater	FALSE	NA
PP	2015-11-28	2.5	0.0571	NA	-9.02	-68.77	raised bog	FALSE	NA
RU1	2015-12-26	6.9	0.702	NA	-10.22	-73.18	phreatic groundwater	FALSE	NA
RU2	2015-12-26	6	0.573	NA	-10.72	-75.7	phreatic groundwater	FALSE	NA
RN1	2015-12-26	4.6	0.0243	NA	-9.5	-65.31	precipitation	FALSE	FALSE
RN2	2015-12-26	4.7	0.0191	NA	-9.31	-63.96	precipitation	FALSE	FALSE
RU3	2015-12-26	5.6	0.566	NA	-9.44	-69.34	phreatic groundwater	FALSE	NA
LU1	2015-12-26	5.5	0.0314	NA	-8.89	-66.8	raised bog	FALSE	NA
PV1	2015-12-26	4	0.0277	NA	-8.95	-66.54	raised bog	TRUE	NA
RV1	2015-12-26	4.6	0.291	NA	-9.87	-70.08	tributary	FALSE	NA
SV1	2015-12-26	4.5	0.386	NA	-9.19	-69.44	River Salaca	FALSE	NA
GU1	2015-12-26	5.3	0.51	NA	-10.71	-75.95	confined groundwater	FALSE	NA
GA1	2015-12-26	6.8	0.1184	NA	-11.47	-81.36	phreatic groundwater	FALSE	NA
SV2	2015-12-26	4.2	0.402	NA	-9.24	-69.72	River Salaca	FALSE	NA
PP	2015-12-26	4	0.0362	NA	-8.79	-65.87	raised bog	FALSE	NA
SV3	2015-12-26	3.9	0.344	NA	-9.44	-69.97	River Salaca	FALSE	NA
RU1	2016-01-27	5.2	0.656	7.92	-10.77	-76.97	phreatic groundwater	FALSE	NA
RU2	2016-01-27	3.5	0.515	7.813	-11.15	-79.46	phreatic groundwater	FALSE	NA
RN1	2016-01-27	NA	NA	NA	-11.12	-77.16	precipitation	FALSE	TRUE
RN2	2016-01-27	NA	NA	NA	-11.04	-76.76	precipitation	FALSE	TRUE
RU3	2016-01-27	0.9	0.1264	7.879	-14.4	-100.89	phreatic groundwater	FALSE	NA
PP	2016-01-27	1	0.0313	4.337	-9.8	-73.11	raised bog	FALSE	NA
PV1	2016-01-27	0.2	0.0965	6.483	-8.2	-71.25	raised bog	FALSE	NA
RV1	2016-01-27	NA	NA	NA	-10.83	-77.81	tributary	FALSE	NA
SV1	2016-01-27	1.4	0.485	8.097	-9.61	-71.28	River Salaca	FALSE	NA
GU1	2016-01-27	3.8	0.498	7.633	-10.65	-76.13	confined groundwater	FALSE	NA
GA1	2016-01-27	6.5	0.1512	8.075	-11.35	-80.84	phreatic groundwater	FALSE	NA
SV2	2016-01-27	1.3	0.443	8.401	-9.63	-71.75	River Salaca	FALSE	NA
RU1	2016-02-27	4.6	0.616	7.392	-10.78	-76.6	phreatic groundwater	FALSE	NA
RU2	2016-02-27	3.3	0.616	7.346	-10.85	-77.59	phreatic groundwater	FALSE	NA
RN1	2016-02-27	NA	NA	NA	-11.66	-84.45	precipitation	FALSE	TRUE
RN2	2016-02-27	NA	NA	NA	-11.36	-88.31	precipitation	TRUE	TRUE
RU3	2016-02-27	2.1	0.592	7.439	-10.52	-74.32	phreatic groundwater	FALSE	NA
LU1	2016-02-27	1.7	0.027	4.682	-9.9	-72.83	raised bog	FALSE	NA
PP	2016-02-27	0.3	0.0293	4.206	-10.15	-74.74	raised bog	FALSE	NA
PV1	2016-02-27	0.6	0.0605	6.917	-10.86	-77.38	raised bog	FALSE	NA
RV1	2016-02-27	1.3	0.318	7.967	-10.34	-75.5	tributary	FALSE	NA
SV1	2016-02-27	1.2	0.317	7.462	-10.8	-77.48	River Salaca	FALSE	NA
GU1	2016-02-27	4.5	0.505	7.675	-10.77	-76.28	confined groundwater	FALSE	NA
GA1	2016-02-27	6.3	0.1416	7.085	-11.49	-81.39	phreatic groundwater	FALSE	NA
SV2	2016-02-27	1.3	0.317	7.608	-10.71	-77.21	River Salaca	FALSE	NA
SV3	2016-02-27	1.3	0.354	7.9	-10.55	-76.99	River Salaca	FALSE	NA
RU1	2016-03-30	2.7	0.277	7.332	-10.98	-77.94	phreatic groundwater	FALSE	NA
RU2	2016-03-30	3.8	0.553	7.271	-8.93	-74.36	phreatic groundwater	FALSE	NA
RN1	2016-03-30	NA	NA	NA	-14.12	-99.45	precipitation	FALSE	FALSE
RN2	2016-03-30	NA	NA	NA	-13.79	-94.65	precipitation	FALSE	FALSE
RU3	2016-03-30	6.8	0.482	7.256	-11.66	-83.29	phreatic groundwater	FALSE	NA
LU1	2016-03-30	2.7	0.0267	4.231	-9.88	-73.14	raised bog	FALSE	NA
PP	2016-03-30	3.8	0.026	4.244	-9.99	-74.54	raised bog	FALSE	NA
PV1	2016-03-30	2.8	0.0315	6.71	-10.31	-75.58	raised bog	FALSE	NA
RV1	2016-03-30	2.7	0.277	7.8	-11.11	-79.37	tributary	FALSE	NA
SV1	2016-03-30	3.6	0.326	7.906	-10.8	-77.97	River Salaca	FALSE	NA
GU1	2016-03-30	5.7	0.487	7.516	-10.67	-76.36	confined groundwater	FALSE	NA
GA1	2016-03-30	6.8	0.1216	6.895	-11.52	-81.51	phreatic groundwater	FALSE	NA
SV2	2016-03-30	3.9	0.338	7.843	-10.84	-78.26	River Salaca	FALSE	NA
SV3	2016-03-30	3.8	0.309	7.873	-10.87	-78.33	River Salaca	FALSE	NA
IV1	2016-03-30	3.6	0.312	7.96	-10.93	-79.23	tributary	FALSE	NA
RU1	2016-04-28	6	0.6	7.306	-10.9	-77.22	phreatic groundwater	FALSE	NA
RU2	2016-04-28	6.6	0.611	7.272	-10.57	-75.76	phreatic groundwater	FALSE	NA
RU3	2016-04-28	5.6	0.625	7.257	-10.98	-77.16	phreatic groundwater	FALSE	NA
LU1	2016-04-28	6.6	0.0247	4.289	-9.64	-72.26	raised bog	FALSE	NA
PP	2016-04-28	8.8	0.0251	4.002	-9.68	-71.45	raised bog	FALSE	NA
PV1	2016-04-28	9.2	0.047	6.605	-9.96	-72.97	raised bog	FALSE	NA
RV1	2016-04-28	9.4	0.302	7.818	-11.1	-79.15	tributary	FALSE	NA
SV1	2016-04-28	9.7	0.338	8.142	-10.86	-77.87	River Salaca	FALSE	NA
GU1	2016-04-28	9.7	0.524	7.469	-10.82	-76.36	confined groundwater	FALSE	NA
GA1	2016-04-28	7.5	0.1506	7.227	-11.69	-81.47	phreatic groundwater	FALSE	NA
SV2	2016-04-28	9.4	0.334	7.846	-10.43	-76.95	River Salaca	FALSE	NA
SV3	2016-04-28	8.8	0.346	8.003	-10.9	-77.64	River Salaca	FALSE	NA
IV1	2016-04-28	7.6	0.305	7.93	-10.95	-77.3	tributary	FALSE	NA
RU1	2016-05-30	7.7	0.673	7.264	-10.75	-77.7	phreatic groundwater	FALSE	NA
RU2	2016-05-30	10.6	0.687	7.072	-11.21	-75.66	phreatic groundwater	FALSE	NA
RN1	2016-05-30	NA	NA	NA	-10.28	-64.47	precipitation	TRUE	FALSE
RN2	2016-05-30	NA	NA	NA	-8.93	-62.42	precipitation	FALSE	FALSE
LU1	2016-05-30	10.2	0.0538	4.552	-8.92	-67.81	raised bog	FALSE	NA
PP	2016-05-30	14.1	0.0298	4.237	-8.92	-67.47	raised bog	FALSE	NA
PV1	2016-05-30	20.5	0.0361	6.802	-8.37	-66.49	raised bog	FALSE	NA
RV1	2016-05-30	21.5	0.443	8.093	-9.66	-71.88	tributary	FALSE	NA
SV1	2016-05-30	22.7	0.348	8.333	-9.57	-73.68	River Salaca	FALSE	NA
GU1	2016-05-30	11	0.536	7.493	-10.74	-76.31	confined groundwater	FALSE	NA
GA1	2016-05-30	7.5	0.127	7.274	-11.44	-81.06	phreatic groundwater	FALSE	NA
SV2	2016-05-30	21.8	0.35	8.046	-10.42	-74.14	River Salaca	FALSE	NA
SV3	2016-05-30	20.8	0.391	7.887	-10.43	-74.32	River Salaca	FALSE	NA
IV1	2016-05-30	17.4	0.47	7.993	-10.13	-74.58	tributary	FALSE	NA
RU1	2016-06-28	12.8	0.715	7.191	-11.5	-79.64	phreatic groundwater	FALSE	NA
RU2	2016-06-28	13.6	0.664	6.945	-10.76	-75.83	phreatic groundwater	FALSE	NA
RN1	2016-06-28	NA	NA	NA	-10.29	-73.03	precipitation	TRUE	FALSE
RN2	2016-06-28	NA	NA	NA	-12.59	-91.04	precipitation	TRUE	FALSE
LU1	2016-06-28	10.2	0.0316	4.502	-9.04	-67.17	raised bog	FALSE	NA
PP	2016-06-28	16.4	0.0319	4.086	-8.96	-66.49	raised bog	FALSE	NA
PV1	2016-06-28	18.1	0.0336	6.401	-9.04	-67.56	raised bog	FALSE	NA
RV1	2016-06-28	19.5	0.379	7.937	-9.8	-72.09	tributary	FALSE	NA
SV1	2016-06-28	23.5	0.35	7.78	-9.31	-70.64	River Salaca	FALSE	NA
GU1	2016-06-28	10.7	0.486	7.421	-10.58	-76.32	confined groundwater	FALSE	NA
GA1	2016-06-28	7.1	0.1222	7.41	-11.44	-81.06	phreatic groundwater	FALSE	NA
SV2	2016-06-28	23.1	0.358	7.78	-9.35	-70.22	River Salaca	FALSE	NA
SV3	2016-06-28	22.3	0.394	7.82	-9.45	-70.54	River Salaca	FALSE	NA
IV1	2016-06-28	18.9	0.415	7.976	-9.96	-72.01	tributary	FALSE	NA
PV1	2016-06-30	21.8	0.03	NA	-8.23	-65.88	raised bog	FALSE	NA
RU1	2016-06-30	13.8	0.73	NA	-11.31	-79.31	phreatic groundwater	FALSE	NA
RU2	2016-06-30	13.1	0.674	NA	-10.48	-74.34	phreatic groundwater	FALSE	NA
RV1	2016-06-30	21.8	0.346	NA	-7.89	-66.4	tributary	TRUE	NA
GA1	2016-06-30	8.3	0.121	NA	-11.6	-81.24	phreatic groundwater	FALSE	NA
SV2	2016-06-30	22.6	0.351	NA	-9.27	-70.52	River Salaca	FALSE	NA
SV3	2016-06-30	22.7	0.348	NA	-9.3	-70.53	River Salaca	FALSE	NA
IV1	2016-06-30	20.4	0.395	NA	-8.08	-67.45	tributary	TRUE	NA
SV1	2016-06-30	24.3	0.345	NA	-9.35	-70.74	River Salaca	FALSE	NA
PV1	2016-07-02	21.9	0.031	NA	-7.62	-64.04	raised bog	FALSE	NA
RU1	2016-07-02	16	0.715	NA	-11.22	-79.15	phreatic groundwater	FALSE	NA
RU2	2016-07-02	14.4	0.698	NA	-10.41	-74.13	phreatic groundwater	FALSE	NA
RN1	2016-07-02	NA	NA	NA	-4.1	-36.2	precipitation	FALSE	FALSE
RV1	2016-07-02	22.1	0.358	NA	-8.62	-69.16	tributary	TRUE	NA
GA1	2016-07-02	9.3	0.099	NA	-11.66	-81.47	phreatic groundwater	FALSE	NA
SV2	2016-07-02	22.6	0.352	NA	-9.24	-70.17	River Salaca	FALSE	NA
SV3	2016-07-02	23.4	0.354	NA	-9.28	-70.36	River Salaca	FALSE	NA
IV1	2016-07-02	20.4	0.411	NA	-8.61	-69.33	tributary	TRUE	NA
SV1	2016-07-02	23.7	0.345	NA	-9.24	-70.13	River Salaca	FALSE	NA
PV1	2016-07-04	18.6	0.038	NA	-8.03	-64.84	raised bog	FALSE	NA
RU1	2016-07-04	18.1	0.732	NA	-11.3	-79.31	phreatic groundwater	FALSE	NA
RU2	2016-07-04	13.9	0.704	NA	-10.37	-74.02	phreatic groundwater	FALSE	NA
RN1	2016-07-04	15.5	0.047	NA	-9.09	-66.12	precipitation	FALSE	FALSE
RV1	2016-07-04	18.6	0.33	NA	-8.37	-67.79	tributary	TRUE	NA
GA1	2016-07-04	8.2	0.117	NA	-11.55	-81.16	phreatic groundwater	FALSE	NA
SV2	2016-07-04	21.9	0.346	NA	-9.15	-69.66	River Salaca	FALSE	NA
SV3	2016-07-04	22	0.349	NA	-9.22	-70.04	River Salaca	FALSE	NA
IV1	2016-07-04	18.7	0.393	NA	-8.24	-68.12	tributary	TRUE	NA
SV1	2016-07-04	22	0.341	NA	-9.21	-69.73	River Salaca	FALSE	NA
PV1	2016-07-06	19.3	0.03	NA	-7.59	-63.43	raised bog	FALSE	NA
RU1	2016-07-06	11.2	0.734	NA	-11.27	-79.26	phreatic groundwater	FALSE	NA
RU2	2016-07-06	12.7	0.698	NA	-10.33	-74.02	phreatic groundwater	FALSE	NA
RV1	2016-07-06	19.1	0.311	NA	-8.33	-67.49	tributary	TRUE	NA
GA1	2016-07-06	7.4	0.119	NA	-11.57	-81.13	phreatic groundwater	FALSE	NA
SV2	2016-07-06	21.4	0.347	NA	-8.9	-68.83	River Salaca	FALSE	NA
SV3	2016-07-06	21.6	0.348	NA	-9.15	-69.68	River Salaca	FALSE	NA
IV1	2016-07-06	18.9	0.434	NA	-8.59	-69.48	tributary	TRUE	NA
SV1	2016-07-06	21.8	0.337	NA	-9.06	-69.02	River Salaca	FALSE	NA
PV1	2016-07-08	17.4	0.031	NA	-7.94	-64.83	raised bog	FALSE	NA
RU1	2016-07-08	11.8	0.725	NA	-11.3	-79.42	phreatic groundwater	FALSE	NA
RU2	2016-07-08	11	0.705	NA	-10.47	-74.35	phreatic groundwater	FALSE	NA
RV1	2016-07-08	17.3	0.339	NA	-8.5	-68.29	tributary	TRUE	NA
GA1	2016-07-08	7.8	0.118	NA	-11.59	-81.18	phreatic groundwater	FALSE	NA
SV2	2016-07-08	19.2	0.347	NA	-8.93	-68.79	River Salaca	FALSE	NA
SV3	2016-07-08	19.6	0.352	NA	-9.07	-69.32	River Salaca	FALSE	NA
IV1	2016-07-08	17.9	0.432	NA	-8.57	-68.94	tributary	TRUE	NA
SV1	2016-07-08	19.7	0.342	NA	-8.98	-68.76	River Salaca	FALSE	NA
PV1	2016-07-10	18.4	0.031	NA	-7.79	-64.49	raised bog	FALSE	NA
RU1	2016-07-10	13.2	0.747	NA	-11.36	-79.43	phreatic groundwater	FALSE	NA
RU2	2016-07-10	13.8	0.752	NA	-10.46	-74.27	phreatic groundwater	FALSE	NA
RN1	2016-07-10	NA	NA	NA	-7.93	-60.65	precipitation	FALSE	FALSE
RV1	2016-07-10	18.6	0.347	NA	-7.92	-65.95	tributary	TRUE	NA
GA1	2016-07-10	7.6	0.119	NA	-11.61	-81.44	phreatic groundwater	FALSE	NA
SV2	2016-07-10	19.2	0.347	NA	-8.92	-68.55	River Salaca	FALSE	NA
SV3	2016-07-10	19.4	0.345	NA	-9.05	-69.17	River Salaca	FALSE	NA
IV1	2016-07-10	17.5	0.426	NA	-8.53	-69.37	tributary	TRUE	NA
SV1	2016-07-10	19.8	0.34	NA	-8.91	-68.45	River Salaca	FALSE	NA
PV1	2016-07-12	19.5	0.032	NA	-7.73	-64.2	raised bog	FALSE	NA
RU1	2016-07-12	12.7	0.742	NA	-11.21	-79.15	phreatic groundwater	FALSE	NA
RU2	2016-07-12	13.6	0.763	NA	-10.41	-74.07	phreatic groundwater	FALSE	NA
RV1	2016-07-12	19	0.355	NA	-8.33	-67.6	tributary	TRUE	NA
GA1	2016-07-12	7.3	0.12	NA	-11.55	-81.13	phreatic groundwater	FALSE	NA
SV2	2016-07-12	19.9	0.349	NA	-8.92	-68.52	River Salaca	FALSE	NA
SV3	2016-07-12	20.1	0.342	NA	-8.96	-68.84	River Salaca	FALSE	NA
IV1	2016-07-12	17.8	0.351	NA	-8.87	-70.65	tributary	TRUE	NA
SV1	2016-07-12	20.6	0.343	NA	-8.82	-68.54	River Salaca	FALSE	NA
PV1	2016-07-14	19.1	0.034	NA	-7.51	-63.48	raised bog	FALSE	NA
RU1	2016-07-14	13	0.739	NA	-11.25	-78.89	phreatic groundwater	FALSE	NA
RU2	2016-07-14	13.7	0.705	NA	-10.32	-73.52	phreatic groundwater	FALSE	NA
RV1	2016-07-14	18.8	0.325	NA	-8.25	-67.24	tributary	TRUE	NA
GA1	2016-07-14	7.8	0.118	NA	-11.42	-81.35	phreatic groundwater	FALSE	NA
SV2	2016-07-14	19.7	0.344	NA	-8.88	-68.32	River Salaca	FALSE	NA
SV3	2016-07-14	19.6	0.339	NA	-8.9	-68.61	River Salaca	FALSE	NA
IV1	2016-07-14	17.7	0.422	NA	-8.24	-68.8	tributary	TRUE	NA
SV1	2016-07-14	20.1	0.343	NA	-8.77	-68.52	River Salaca	FALSE	NA
PV1	2016-07-16	20.1	NA	NA	-7.7	-63.38	raised bog	FALSE	NA
RU1	2016-07-16	NA	NA	NA	-11.35	-79.35	phreatic groundwater	FALSE	NA
RU2	2016-07-16	NA	NA	NA	-10.37	-73.86	phreatic groundwater	FALSE	NA
RN1	2016-07-16	NA	NA	NA	-7.09	-47.87	precipitation	FALSE	FALSE
RV1	2016-07-16	19.1	NA	NA	-8.31	-66.86	tributary	TRUE	NA
GA1	2016-07-16	8.1	NA	NA	-10.89	-80.02	phreatic groundwater	FALSE	NA
SV2	2016-07-16	21.2	NA	NA	-8.83	-67.9	River Salaca	FALSE	NA
SV3	2016-07-16	20.9	NA	NA	-8.92	-68.41	River Salaca	FALSE	NA
IV1	2016-07-16	18.8	NA	NA	-8.7	-70.21	tributary	TRUE	NA
SV1	2016-07-16	20.3	NA	NA	-8.69	-68.06	River Salaca	FALSE	NA
PV1	2016-07-18	17.6	0.033	NA	-7.27	-61.79	raised bog	FALSE	NA
RU1	2016-07-18	12.6	0.735	NA	-11.29	-79.16	phreatic groundwater	FALSE	NA
RU2	2016-07-18	12	0.734	NA	-10.4	-73.82	phreatic groundwater	FALSE	NA
RV1	2016-07-18	17.8	0.382	NA	-9.52	-70.81	tributary	TRUE	NA
GA1	2016-07-18	8	0.118	NA	-11.42	-81.52	phreatic groundwater	FALSE	NA
SV2	2016-07-18	20.1	0.348	NA	-8.81	-67.76	River Salaca	FALSE	NA
SV3	2016-07-18	20.5	0.35	NA	-8.83	-67.98	River Salaca	FALSE	NA
IV1	2016-07-18	18.5	0.473	NA	-8.08	-67.48	tributary	TRUE	NA
SV1	2016-07-18	21.1	0.342	NA	-8.66	-67.97	River Salaca	FALSE	NA
PV1	2016-07-20	19	0.032	NA	-7.82	-64.02	raised bog	FALSE	NA
RU1	2016-07-20	16	0.743	NA	-11.19	-79.04	phreatic groundwater	FALSE	NA
RU2	2016-07-20	14.6	0.736	NA	-10.2	-72.99	phreatic groundwater	FALSE	NA
RV1	2016-07-20	18.9	0.402	NA	-7.89	-66.08	tributary	TRUE	NA
GA1	2016-07-20	7.3	0.118	NA	-11.47	-81.68	phreatic groundwater	FALSE	NA
SV2	2016-07-20	19.6	0.351	NA	-8.77	-67.72	River Salaca	FALSE	NA
SV3	2016-07-20	20.2	0.353	NA	-8.86	-67.91	River Salaca	FALSE	NA
IV1	2016-07-20	18.9	0.452	NA	-8.97	-70.94	tributary	TRUE	NA
SV1	2016-07-20	20.7	0.343	NA	-8.66	-67.85	River Salaca	FALSE	NA
PV1	2016-07-22	17.7	0.034	NA	-7.53	-63.38	raised bog	FALSE	NA
RU1	2016-07-22	13.6	0.739	NA	-11.29	-79.3	phreatic groundwater	FALSE	NA
RU2	2016-07-22	14.4	0.716	NA	-9.45	-70.85	phreatic groundwater	FALSE	NA
RV1	2016-07-22	18.6	0.353	NA	-8.17	-66.41	tributary	TRUE	NA
GA1	2016-07-22	8.7	0.116	NA	-11.4	-81.7	phreatic groundwater	FALSE	NA
SV2	2016-07-22	19.2	0.354	NA	-8.76	-67.6	River Salaca	FALSE	NA
SV3	2016-07-22	19.8	0.359	NA	-8.86	-68.05	River Salaca	FALSE	NA
IV1	2016-07-22	18.5	0.452	NA	-8.6	-69.38	tributary	TRUE	NA
SV1	2016-07-22	19.9	0.35	NA	-8.71	-67.34	River Salaca	FALSE	NA
PV1	2016-07-24	20.3	0.036	NA	-7.86	-64.53	raised bog	FALSE	NA
RU1	2016-07-24	16.6	0.759	NA	-11.21	-79.08	phreatic groundwater	FALSE	NA
RU2	2016-07-24	16.6	0.7	NA	-10.15	-72.7	phreatic groundwater	FALSE	NA
RV1	2016-07-24	20.8	0.415	NA	-8.51	-68.4	tributary	TRUE	NA
GA1	2016-07-24	6.9	0.114	NA	-11.47	-81.85	phreatic groundwater	FALSE	NA
SV2	2016-07-24	21.4	0.354	NA	-8.35	-66.62	River Salaca	FALSE	NA
SV3	2016-07-24	20.4	0.363	NA	-8.86	-68.1	River Salaca	FALSE	NA
IV1	2016-07-24	19.7	0.452	NA	-8.41	-68.74	tributary	TRUE	NA
SV1	2016-07-24	21.1	0.352	NA	-8.73	-67.47	River Salaca	FALSE	NA
PV1	2016-07-26	21.5	0.037	NA	-7.74	-63.54	raised bog	FALSE	NA
RU1	2016-07-26	15.3	0.751	NA	-11.3	-79.2	phreatic groundwater	FALSE	NA
RU2	2016-07-26	16.6	0.698	NA	-10.01	-72.12	phreatic groundwater	FALSE	NA
RN1	2016-07-26	17	0.05	NA	-7.86	-55.87	precipitation	FALSE	FALSE
RV1	2016-07-26	21.1	0.339	NA	-8.26	-66.32	tributary	TRUE	NA
GA1	2016-07-26	7.9	0.118	NA	-11.19	-81.03	phreatic groundwater	FALSE	NA
SV2	2016-07-26	21.4	0.36	NA	-8.8	-67.72	River Salaca	FALSE	NA
SV3	2016-07-26	22.1	0.354	NA	-8.9	-68.27	River Salaca	FALSE	NA
IV1	2016-07-26	20.4	0.442	NA	-8.74	-70.24	tributary	TRUE	NA
SV1	2016-07-26	20.8	0.347	NA	-8.63	-66.98	River Salaca	FALSE	NA
RU1	2016-07-28	17	0.744	7.185	-11.26	-79.46	phreatic groundwater	FALSE	NA
RN1	2016-07-28	NA	NA	NA	-6.41	-48.33	precipitation	FALSE	FALSE
RN2	2016-07-28	NA	0.0645	NA	-7.79	-55.53	precipitation	FALSE	FALSE
LU1	2016-07-28	15.3	0.0285	4.373	-9.36	-68.98	raised bog	FALSE	NA
PP	2016-07-28	16.1	0.0322	4.15	-8.78	-65.68	raised bog	FALSE	NA
PV1	2016-07-28	20.5	0.0346	6.5	-8.66	-63.94	raised bog	FALSE	NA
RV1	2016-07-28	21.5	0.441	8.028	-9.52	-69.24	tributary	FALSE	NA
SV1	2016-07-28	NA	0.365	7.68	-8.77	-66.67	River Salaca	FALSE	NA
GU1	2016-07-28	12.3	0.499	7.524	-10.79	-76.07	confined groundwater	FALSE	NA
GA1	2016-07-28	7	0.1166	7.36	-11.54	-81.77	phreatic groundwater	FALSE	NA
SV2	2016-07-28	22	0.359	7.729	-8.82	-67.02	River Salaca	FALSE	NA
SV3	2016-07-28	22.7	0.362	7.8	-8.81	-67.07	River Salaca	FALSE	NA
IV1	2016-07-28	19.6	0.452	8	-9.85	-72.05	tributary	FALSE	NA
RU1	2016-08-26	15.8	0.753	7.22	-11.22	-79.16	phreatic groundwater	FALSE	NA
RU2	2016-08-26	14.6	0.8	7.05	-8.65	-70.13	phreatic groundwater	FALSE	NA
RN1	2016-08-26	16.5	0.0407	6.368	-10.22	-72.21	precipitation	FALSE	FALSE
RN2	2016-08-26	15.8	0.025	6.141	-10.21	-72.09	precipitation	FALSE	FALSE
RU3	2016-08-26	14.2	0.638	7.108	-8.68	-69.35	phreatic groundwater	FALSE	NA
LU1	2016-08-26	14.9	0.0262	4.318	-8.7	-66.13	raised bog	FALSE	NA
PP	2016-08-26	17.5	0.0344	3.918	-7.88	-64.04	raised bog	FALSE	NA
PV1	2016-08-26	17.9	0.0299	6.026	-7.44	-63.28	raised bog	FALSE	NA
RV1	2016-08-26	16.9	0.348	7.712	-10.2	-72.89	tributary	FALSE	NA
SV1	2016-08-26	19.2	0.345	8.036	-8.01	-65.07	River Salaca	FALSE	NA
GU1	2016-08-26	14.8	0.426	NA	-8.95	-71.84	confined groundwater	TRUE	NA
GA1	2016-08-26	6.7	0.1148	7.211	-10.4	-79.12	phreatic groundwater	FALSE	NA
SV2	2016-08-26	19.6	0.353	7.945	-8.12	-66	River Salaca	FALSE	NA
SV3	2016-08-26	19	0.349	7.92	-9.03	-67.39	River Salaca	FALSE	NA
IV1	2016-08-26	17	0.403	7.868	-8.07	-66.32	tributary	FALSE	NA
RU1	2016-09-29	13.2	0.834	7.42	-11.28	-79.37	phreatic groundwater	FALSE	NA
RU2	2016-09-29	12.5	0.88	7.044	-10.53	-75.2	phreatic groundwater	FALSE	NA
RN1	2016-09-29	11.8	0.1453	6.986	-8.39	-57.94	precipitation	TRUE	FALSE
RN2	2016-09-29	11.6	0.047	6.775	-6.82	-53.57	precipitation	TRUE	FALSE
RU3	2016-09-29	12.3	0.663	8.012	-8.85	-69.52	phreatic groundwater	FALSE	NA
LU1	2016-09-29	13.2	0.0296	4.326	-8.24	-67.95	raised bog	FALSE	NA
PP	2016-09-29	13.5	0.0323	4.081	-8.82	-66.87	raised bog	FALSE	NA
PV1	2016-09-29	12.6	0.0612	6.142	-6.77	-60.81	raised bog	FALSE	NA
RV1	2016-09-29	11.8	0.478	7.966	-9.85	-71.21	tributary	FALSE	NA
SV1	2016-09-29	13.4	0.383	7.962	-8.78	-66.19	River Salaca	FALSE	NA
GU1	2016-09-29	11.9	0.556	7.641	-8.77	-70.39	confined groundwater	TRUE	NA
GA1	2016-09-29	6.7	0.1019	6.854	-10.89	-79.63	phreatic groundwater	FALSE	NA
SV2	2016-09-29	12.9	0.383	7.847	-7.64	-64.66	River Salaca	FALSE	NA
SV3	2016-09-29	12.8	0.403	7.932	-7.27	-63.41	River Salaca	FALSE	NA
IV1	2016-09-29	10.4	0.49	8.072	-9.85	-73.21	tributary	FALSE	NA
RU1	2016-10-28	8.5	0.751	7.196	-11.36	-79.87	phreatic groundwater	FALSE	NA
RU2	2016-10-28	8.7	0.743	7.035	-10.61	-75.87	phreatic groundwater	FALSE	NA
RN1	2016-10-28	6.6	0.0755	7.14	-10.92	-75.37	precipitation	FALSE	FALSE
RN2	2016-10-28	6.5	0.0429	6.924	-11.21	-76.47	precipitation	FALSE	FALSE
RU3	2016-10-28	8.2	0.598	8.147	-8.2	-69.05	phreatic groundwater	FALSE	NA
LU1	2016-10-28	8.6	0.0262	4.445	-8.07	-65.14	raised bog	FALSE	NA
PP	2016-10-28	7.9	0.0352	4.056	-6.65	-62.95	raised bog	FALSE	NA
PV1	2016-10-28	5.9	0.0554	6.425	-9	-67.81	raised bog	FALSE	NA
RV1	2016-10-28	5.1	0.446	7.93	-10.15	-73.58	tributary	FALSE	NA
SV1	2016-10-28	4.3	0.364	8.152	-8.97	-68.32	River Salaca	FALSE	NA
GU1	2016-10-28	8.7	0.483	7.57	-10.84	-76.59	confined groundwater	FALSE	NA
GA1	2016-10-28	6.7	0.1114	7.1	-10.68	-79.86	phreatic groundwater	FALSE	NA
SV2	2016-10-28	4.1	0.368	7.679	-9.02	-68.57	River Salaca	FALSE	NA
SV3	2016-10-28	3.6	0.384	8.033	-9.19	-69.39	River Salaca	FALSE	NA
IV1	2016-10-28	4.3	0.469	8.008	-10.67	-76.36	tributary	FALSE	NA
PV1	2016-10-30	NA	0.048	NA	-8.95	-67.07	raised bog	FALSE	NA
RU1	2016-10-30	NA	0.771	NA	-11.293	-80.06	phreatic groundwater	FALSE	NA
RU2	2016-10-30	NA	0.774	NA	-10.34	-75.26	phreatic groundwater	FALSE	NA
RN1	2016-10-30	NA	0.035	NA	-9.763	-68.426	precipitation	FALSE	FALSE
RU3	2016-10-30	NA	0.673	NA	-10.107	-72.191	phreatic groundwater	FALSE	NA
RV1	2016-10-30	NA	0.417	NA	-9.66	-71.1	tributary	FALSE	NA
GA1	2016-10-30	NA	0.113	NA	-11.607	-80.963	phreatic groundwater	FALSE	NA
SV2	2016-10-30	NA	0.381	NA	-7.39	-64.62	River Salaca	TRUE	NA
SV3	2016-10-30	NA	0.383	NA	-9.32	-69.55	River Salaca	FALSE	NA
IV1	2016-10-30	NA	0.452	NA	-10.48	-75.34	tributary	FALSE	NA
SV1	2016-10-30	NA	0.371	NA	-8.75	-67.62	River Salaca	FALSE	NA
PV1	2016-11-01	NA	0.04	NA	-8.93	-67.07	raised bog	FALSE	NA
RU1	2016-11-01	NA	0.761	NA	-11.289	-80.197	phreatic groundwater	FALSE	NA
RU2	2016-11-01	NA	0.771	NA	-10.194	-74.877	phreatic groundwater	FALSE	NA
RN1	2016-11-01	NA	NA	NA	-16.806	-119.046	precipitation	FALSE	FALSE
RU3	2016-11-01	NA	0.666	NA	-10.198	-72.775	phreatic groundwater	FALSE	NA
RV1	2016-11-01	NA	0.426	NA	-9.85	-71.64	tributary	FALSE	NA
GA1	2016-11-01	NA	0.114	NA	-11.596	-80.95	phreatic groundwater	FALSE	NA
SV2	2016-11-01	NA	0.376	NA	-6.2	-56.82	River Salaca	TRUE	NA
SV3	2016-11-01	NA	0.376	NA	-8.92	-68.14	River Salaca	FALSE	NA
IV1	2016-11-01	NA	0.422	NA	-10.2	-73.51	tributary	FALSE	NA
SV1	2016-11-01	NA	0.371	NA	-8.7	-67.62	River Salaca	FALSE	NA
PV1	2016-11-03	NA	0.039	NA	-9.03	-67.93	raised bog	FALSE	NA
RU1	2016-11-03	NA	0.754	NA	-11.258	-80.04	phreatic groundwater	FALSE	NA
RU2	2016-11-03	NA	0.775	NA	-10.45	-75.463	phreatic groundwater	FALSE	NA
RN1	2016-11-03	NA	0.024	NA	-17.889	-116.209	precipitation	FALSE	TRUE
RU3	2016-11-03	NA	0.658	NA	-10.263	-72.979	phreatic groundwater	FALSE	NA
RV1	2016-11-03	NA	0.438	NA	-9.67	-72.26	tributary	FALSE	NA
GA1	2016-11-03	NA	0.114	NA	-11.644	-81.236	phreatic groundwater	FALSE	NA
SV2	2016-11-03	NA	0.381	NA	-9.12	-68.85	River Salaca	TRUE	NA
SV3	2016-11-03	NA	0.374	NA	-7.87	-65.67	River Salaca	TRUE	NA
IV1	2016-11-03	NA	0.409	NA	-10.18	-73.59	tributary	FALSE	NA
SV1	2016-11-03	NA	0.372	NA	-9.8	-70.22	River Salaca	TRUE	NA
PV1	2016-11-05	NA	0.038	NA	-9.14	-68.43	raised bog	FALSE	NA
RU1	2016-11-05	NA	0.754	NA	-11.213	-79.898	phreatic groundwater	FALSE	NA
RU2	2016-11-05	NA	0.775	NA	-10.315	-75.058	phreatic groundwater	FALSE	NA
RN1	2016-11-05	NA	NA	NA	-17.96	-122.96	precipitation	FALSE	TRUE
RU3	2016-11-05	NA	0.665	NA	-10.239	-73.042	phreatic groundwater	FALSE	NA
RV1	2016-11-05	NA	0.439	NA	-10.18	-73.59	tributary	FALSE	NA
GA1	2016-11-05	NA	0.114	NA	-11.603	-81.06	phreatic groundwater	FALSE	NA
SV2	2016-11-05	NA	0.38	NA	-7.67	-65.12	River Salaca	TRUE	NA
SV3	2016-11-05	NA	0.385	NA	-9.37	-69.98	River Salaca	TRUE	NA
IV1	2016-11-05	NA	0.413	NA	-10.19	-73.82	tributary	FALSE	NA
SV1	2016-11-05	NA	0.328	NA	-9.6	-69.65	River Salaca	TRUE	NA
PV1	2016-11-07	NA	0.038	NA	-9.13	-68.36	raised bog	FALSE	NA
RU1	2016-11-07	NA	0.752	NA	-10.973	-79.342	phreatic groundwater	FALSE	NA
RU2	2016-11-07	NA	0.792	NA	-10.371	-75.139	phreatic groundwater	FALSE	NA
RN1	2016-11-07	NA	0.03	NA	-19.319	-130.157	precipitation	FALSE	TRUE
RU3	2016-11-07	NA	0.662	NA	-10.223	-73.162	phreatic groundwater	FALSE	NA
RV1	2016-11-07	NA	0.446	NA	-10.29	-74.41	tributary	FALSE	NA
GA1	2016-11-07	NA	0.114	NA	-11.571	-80.94	phreatic groundwater	FALSE	NA
SV2	2016-11-07	NA	0.387	NA	-9.21	-69.26	River Salaca	TRUE	NA
SV3	2016-11-07	NA	0.383	NA	-9.34	-69.91	River Salaca	TRUE	NA
IV1	2016-11-07	NA	0.421	NA	-10.44	-75.22	tributary	FALSE	NA
SV1	2016-11-07	NA	0.373	NA	-8.14	-67.07	River Salaca	TRUE	NA
PV1	2016-11-09	NA	0.038	NA	-9.07	-68.19	raised bog	FALSE	NA
RU1	2016-11-09	NA	0.75	NA	-11.187	-79.794	phreatic groundwater	FALSE	NA
RU2	2016-11-09	NA	0.786	NA	-10.34	-75.101	phreatic groundwater	FALSE	NA
RN1	2016-11-09	NA	0.028	NA	-21.225	-152.837	precipitation	FALSE	FALSE
RU3	2016-11-09	NA	0.66	NA	-10.281	-73.351	phreatic groundwater	FALSE	NA
RV1	2016-11-09	NA	0.438	NA	-10.26	-74.19	tributary	FALSE	NA
GA1	2016-11-09	NA	0.114	NA	-11.589	-81.087	phreatic groundwater	FALSE	NA
SV2	2016-11-09	NA	0.384	NA	-9.19	-69.26	River Salaca	TRUE	NA
SV3	2016-11-09	NA	0.392	NA	-9.43	-70.15	River Salaca	TRUE	NA
IV1	2016-11-09	NA	0.428	NA	-10.5	-75.71	tributary	FALSE	NA
SV1	2016-11-09	NA	0.376	NA	-8.62	-68.85	River Salaca	TRUE	NA
PV1	2016-11-11	NA	0.037	NA	-9.12	-68.41	raised bog	FALSE	NA
RU1	2016-11-11	NA	0.75	NA	-11.247	-79.901	phreatic groundwater	FALSE	NA
RU2	2016-11-11	NA	0.78	NA	-10.4	-75.196	phreatic groundwater	FALSE	NA
RN1	2016-11-11	NA	NA	NA	-19.378	-135.669	precipitation	FALSE	TRUE
RN1	2016-11-11	NA	NA	NA	-19.378	-135.669	precipitation	FALSE	TRUE
RU3	2016-11-11	NA	0.659	NA	-10.257	-73.297	phreatic groundwater	FALSE	NA
RV1	2016-11-11	NA	0.443	NA	-10.28	-74.46	tributary	FALSE	NA
GA1	2016-11-11	NA	0.114	NA	-11.507	-80.937	phreatic groundwater	FALSE	NA
SV2	2016-11-11	NA	0.383	NA	-8.85	-68.2	River Salaca	TRUE	NA
SV3	2016-11-11	NA	NA	NA	-8.14	-66.9	River Salaca	TRUE	NA
IV1	2016-11-11	NA	NA	NA	-10.51	-75.74	tributary	FALSE	NA
SV1	2016-11-11	NA	0.371	NA	-9.5	-69.63	River Salaca	TRUE	NA
PV1	2016-11-13	NA	0.038	NA	-9.16	-68.51	raised bog	FALSE	NA
RU1	2016-11-13	NA	0.752	NA	-11.266	-80.154	phreatic groundwater	FALSE	NA
RU2	2016-11-13	NA	0.766	NA	-10.468	-75.458	phreatic groundwater	FALSE	NA
RN1	2016-11-13	NA	NA	NA	-19.378	-135.669	precipitation	FALSE	TRUE
RN1	2016-11-13	NA	NA	NA	-19.378	-135.669	precipitation	FALSE	TRUE
RU3	2016-11-13	NA	0.663	NA	-10.334	-73.528	phreatic groundwater	FALSE	NA
RV1	2016-11-13	NA	0.438	NA	-8.48	-69.55	tributary	TRUE	NA
GA1	2016-11-13	NA	0.113	NA	-11.54	-81.035	phreatic groundwater	FALSE	NA
SV2	2016-11-13	NA	0.381	NA	-8.64	-67.54	River Salaca	TRUE	NA
SV3	2016-11-13	NA	0.389	NA	-9.42	-70.23	River Salaca	TRUE	NA
IV1	2016-11-13	NA	0.444	NA	-10.62	-76.48	tributary	FALSE	NA
SV1	2016-11-13	NA	0.374	NA	-9.48	-69.36	River Salaca	TRUE	NA
PV1	2016-11-15	NA	0.037	NA	-9.22	-69.02	raised bog	FALSE	NA
RU1	2016-11-15	NA	0.738	NA	-11.29	-80.175	phreatic groundwater	FALSE	NA
RU2	2016-11-15	NA	0.77	NA	-10.416	-75.305	phreatic groundwater	FALSE	NA
RN1	2016-11-15	NA	0.031	NA	-16.135	-115.585	precipitation	FALSE	TRUE
RU3	2016-11-15	NA	0.657	NA	-10.284	-73.102	phreatic groundwater	FALSE	NA
RV1	2016-11-15	NA	0.439	NA	-10.29	-74.42	tributary	FALSE	NA
GA1	2016-11-15	NA	0.113	NA	-11.581	-81.05	phreatic groundwater	FALSE	NA
SV2	2016-11-15	NA	0.387	NA	-9.25	-69.45	River Salaca	TRUE	NA
SV3	2016-11-15	NA	0.383	NA	-9.42	-70.29	River Salaca	TRUE	NA
IV1	2016-11-15	NA	0.443	NA	-10.63	-76.26	tributary	FALSE	NA
SV1	2016-11-15	NA	0.385	NA	-9.48	-69.65	River Salaca	TRUE	NA
PV1	2016-11-17	NA	NA	NA	-10.75	-78.23	raised bog	FALSE	NA
RU1	2016-11-17	NA	0.745	NA	-11.248	-79.978	phreatic groundwater	FALSE	NA
RU2	2016-11-17	NA	0.757	NA	-10.437	-75.357	phreatic groundwater	FALSE	NA
RN1	2016-11-17	NA	0.07	NA	-13.971	-99.606	precipitation	FALSE	FALSE
RU3	2016-11-17	NA	0.63	NA	-10.536	-75.008	phreatic groundwater	FALSE	NA
RV1	2016-11-17	NA	0.434	NA	-10.51	-75.73	tributary	FALSE	NA
GA1	2016-11-17	NA	0.114	NA	-11.589	-81.004	phreatic groundwater	FALSE	NA
SV2	2016-11-17	NA	0.392	NA	-9.31	-69.97	River Salaca	TRUE	NA
SV3	2016-11-17	NA	NA	NA	-11	-79.15	River Salaca	TRUE	NA
IV1	2016-11-17	NA	NA	NA	-11.54	-82.01	tributary	FALSE	NA
SV1	2016-11-17	NA	0.378	NA	-9.42	-69.69	River Salaca	TRUE	NA
PV1	2016-11-19	3.8	0.067	7.207	-10.6	-76.91	raised bog	FALSE	NA
RU1	2016-11-19	8.2	0.752	7.206	-11.239	-80.026	phreatic groundwater	FALSE	NA
RU2	2016-11-19	7.3	0.762	7.125	-10.556	-74.911	phreatic groundwater	FALSE	NA
RN2	2016-11-19	4.8	0.0325	6.988	-9.079	-64.178	precipitation	FALSE	FALSE
RU3	2016-11-19	4.9	0.403	7.378	-10.677	-75.881	phreatic groundwater	FALSE	NA
RV1	2016-11-19	2.9	0.372	7.579	-10.98	-78.49	tributary	FALSE	NA
GA1	2016-11-19	6.7	0.115	7.203	-11.602	-81.124	phreatic groundwater	FALSE	NA
SV2	2016-11-19	3	0.432	7.848	-9.85	-72.64	River Salaca	TRUE	NA
SV3	2016-11-19	3.8	0.468	7.895	-10.63	-77.05	River Salaca	TRUE	NA
IV1	2016-11-19	3.1	0.36	7.924	-11.23	-80.06	tributary	FALSE	NA
SV1	2016-11-19	2.6	0.422	7.974	-9.63	-71.24	River Salaca	TRUE	NA
PV1	2016-11-21	NA	0.028	NA	-10.75	-78.36	raised bog	FALSE	NA
RU1	2016-11-21	NA	0.721	NA	-11.205	-79.782	phreatic groundwater	FALSE	NA
RU2	2016-11-21	NA	0.676	NA	-10.455	-74.354	phreatic groundwater	FALSE	NA
RN1	2016-11-21	NA	0.019	NA	-14.725	-105.129	precipitation	FALSE	FALSE
RU3	2016-11-21	NA	0.629	NA	-10.441	-74.319	phreatic groundwater	FALSE	NA
RV1	2016-11-21	NA	0.224	NA	-11.64	-82.76	tributary	FALSE	NA
GA1	2016-11-21	NA	0.113	NA	-11.543	-80.896	phreatic groundwater	FALSE	NA
SV2	2016-11-21	NA	0.396	NA	-9.92	-73.05	River Salaca	TRUE	NA
SV3	2016-11-21	NA	0.293	NA	-10.78	-78.68	River Salaca	TRUE	NA
IV1	2016-11-21	NA	0.279	NA	-11.58	-82.13	tributary	FALSE	NA
SV1	2016-11-21	NA	0.376	NA	-9.59	-71.48	River Salaca	TRUE	NA
PV1	2016-11-23	NA	0.026	NA	-9.89	-75.77	raised bog	FALSE	NA
RU1	2016-11-23	NA	0.713	NA	-11.135	-79.528	phreatic groundwater	FALSE	NA
RU2	2016-11-23	NA	0.577	NA	-10.42	-74.518	phreatic groundwater	FALSE	NA
RN1	2016-11-23	NA	NA	NA	-12.911	-91.718	precipitation	FALSE	FALSE
RU3	2016-11-23	NA	0.516	NA	-10.454	-74.317	phreatic groundwater	FALSE	NA
RV1	2016-11-23	NA	0.25	NA	-11.4	-81.41	tributary	FALSE	NA
GA1	2016-11-23	NA	0.113	NA	-11.601	-81.073	phreatic groundwater	FALSE	NA
SV2	2016-11-23	NA	0.39	NA	-9.8	-72.53	River Salaca	TRUE	NA
SV3	2016-11-23	NA	0.316	NA	-10.53	-76.46	River Salaca	TRUE	NA
IV1	2016-11-23	NA	0.275	NA	-11.39	-80.72	tributary	FALSE	NA
SV1	2016-11-23	NA	0.376	NA	-9.78	-72.71	River Salaca	TRUE	NA
PV1	2016-11-25	NA	0.026	NA	-10.43	-76.31	raised bog	FALSE	NA
RU1	2016-11-25	NA	0.702	NA	-11.087	-79.136	phreatic groundwater	FALSE	NA
RU2	2016-11-25	NA	0.593	NA	-10.44	-74.217	phreatic groundwater	FALSE	NA
RN1	2016-11-25	NA	0.044	NA	-11.574	-79.439	precipitation	FALSE	FALSE
RU3	2016-11-25	NA	0.527	NA	-10.502	-74.558	phreatic groundwater	FALSE	NA
RV1	2016-11-25	NA	0.269	NA	-11.24	-80.01	tributary	FALSE	NA
GA1	2016-11-25	NA	0.114	NA	-11.599	-81.094	phreatic groundwater	FALSE	NA
SV2	2016-11-25	NA	0.388	NA	-9.92	-73.08	River Salaca	TRUE	NA
SV3	2016-11-25	NA	0.338	NA	-10.47	-75.92	River Salaca	TRUE	NA
IV1	2016-11-25	NA	0.296	NA	-11.19	-79.31	tributary	FALSE	NA
SV1	2016-11-25	NA	0.37	NA	-9.8	-72.64	River Salaca	TRUE	NA
PV1	2016-11-27	NA	0.027	NA	-10.3	-75.42	raised bog	FALSE	NA
RU1	2016-11-27	NA	0.693	NA	-11.207	-79.694	phreatic groundwater	FALSE	NA
RU2	2016-11-27	NA	0.621	NA	-10.413	-74.616	phreatic groundwater	FALSE	NA
RN1	2016-11-27	NA	NA	NA	-8.26	-58.556	precipitation	FALSE	FALSE
RU3	2016-11-27	NA	0.505	NA	-8.429	-67.447	phreatic groundwater	FALSE	NA
RV1	2016-11-27	NA	0.284	NA	-11.11	-79.2	tributary	FALSE	NA
GA1	2016-11-27	NA	0.114	NA	-11.616	-81.108	phreatic groundwater	FALSE	NA
SV2	2016-11-27	NA	0.381	NA	-9.84	-72.62	River Salaca	TRUE	NA
SV3	2016-11-27	NA	0.371	NA	-10.26	-74.51	River Salaca	TRUE	NA
IV1	2016-11-27	NA	0.295	NA	-11.02	-78.26	tributary	FALSE	NA
SV1	2016-11-27	NA	0.335	NA	-9.89	-73.1	River Salaca	TRUE	NA
RU1	2016-11-28	6.6	0.708	7.084	-10.9	-76.77	phreatic groundwater	FALSE	NA
RU2	2016-11-28	5.3	0.645	7.008	-10.59	-74.11	phreatic groundwater	FALSE	NA
RN1	2016-11-28	0.6	0.0804	7.487	-9.06	-63.48	precipitation	FALSE	FALSE
RN2	2016-11-28	2.8	0.0487	6.981	-13.08	-97.95	precipitation	FALSE	TRUE
RU3	2016-11-28	5.4	0.554	7.142	-10.31	-73.55	phreatic groundwater	FALSE	NA
LU1	2016-11-28	5.5	0.0387	3.949	-9.66	-71.27	raised bog	FALSE	NA
PP	2016-11-28	1.5	0.0359	3.815	-9.76	-71.9	raised bog	FALSE	NA
PV1	2016-11-28	0.4	0.0359	7.098	-10.16	-73.86	raised bog	FALSE	NA
RV1	2016-11-28	1.2	0.296	7.607	-11.01	-77.87	tributary	FALSE	NA
SV1	2016-11-28	0.6	0.376	8.076	-9.01	-68.86	River Salaca	FALSE	NA
GU1	2016-11-28	3.9	0.499	7.237	-10.72	-75.31	confined groundwater	FALSE	NA
GA1	2016-11-28	6.3	0.118	7.287	-11.5	-80.83	phreatic groundwater	FALSE	NA
SV2	2016-11-28	0.9	0.386	7.957	-9.81	-71.81	River Salaca	FALSE	NA
SV3	2016-11-28	1.8	0.356	7.866	-9.3	-70.93	River Salaca	FALSE	NA
IV1	2016-11-28	2	0.307	7.797	-10.82	-76.73	tributary	FALSE	NA
RU1	2016-12-27	5.7	0.578	7.285	-10.68	-76.84	phreatic groundwater	FALSE	NA
RU2	2016-12-27	5.1	0.686	7.178	-10.59	-76.5	phreatic groundwater	FALSE	NA
RN1	2016-12-27	NA	0.053	7.374	-9.79	-70.94	precipitation	FALSE	FALSE
RN2	2016-12-27	NA	0.027	6.892	-9.73	-70.46	precipitation	FALSE	FALSE
RU3	2016-12-27	3.7	0.498	7.334	-10.81	-77.6	phreatic groundwater	FALSE	NA
LU1	2016-12-27	4	0.044	4.238	-9.31	-72.27	raised bog	FALSE	NA
PP	2016-12-27	1.7	0.0331	4.059	-9.24	-71.52	raised bog	FALSE	NA
PV1	2016-12-27	1.5	0.0341	6.517	-9.54	-72.94	raised bog	FALSE	NA
RV1	2016-12-27	2.2	0.322	7.821	-10.48	-76.66	tributary	FALSE	NA
SV1	2016-12-27	1	0.364	7.806	-10.48	-77.26	River Salaca	FALSE	NA
GU1	2016-12-27	5.7	0.489	7.372	-10.77	-77.17	confined groundwater	FALSE	NA
GA1	2016-12-27	6.4	0.1205	7.157	-11.59	-81.65	phreatic groundwater	FALSE	NA
SV2	2016-12-27	1.2	0.371	7.884	-10.34	-76.48	River Salaca	FALSE	NA
SV3	2016-12-27	2	0.38	7.903	-10.02	-75.68	River Salaca	FALSE	NA
IV1	2016-12-27	2.6	0.349	7.762	-10.64	-76.7	tributary	FALSE	NA
RU1	2017-01-27	5.5	0.587	7.146	-10.61	-77.66	phreatic groundwater	FALSE	NA
RU2	2017-01-27	4.2	0.721	7.193	-10.03	-74.7	phreatic groundwater	FALSE	NA
RN1	2017-01-27	1.4	0.0745	7.621	-7.92	-62.14	precipitation	FALSE	TRUE
RN2	2017-01-27	1.6	0.0331	8.001	-7.48	-59.89	precipitation	FALSE	TRUE
RU3	2017-01-27	2	0.633	7.556	-10.6	-77.3	phreatic groundwater	FALSE	NA
LU1	2017-01-27	2.2	0.049	4.259	-6.83	-65.83	raised bog	FALSE	NA
PP	2017-01-27	1.3	0.0325	4.236	-8.83	-70.32	raised bog	FALSE	NA
PV1	2017-01-27	0.6	0.0775	7.402	-9.22	-72.25	raised bog	FALSE	NA
RV1	2017-01-27	0.8	0.415	7.975	-10.16	-75.83	tributary	FALSE	NA
SV1	2017-01-27	0.9	0.381	7.954	-10.33	-77.12	River Salaca	FALSE	NA
GU1	2017-01-27	5.4	0.51	7.464	-10.21	-76.46	confined groundwater	TRUE	NA
GA1	2017-01-27	6.4	0.121	7.311	-11.38	-79.58	phreatic groundwater	FALSE	NA
SV2	2017-01-27	0.9	0.385	7.981	-10.36	-77.06	River Salaca	FALSE	NA
SV3	2017-01-27	0.4	0.764	7.682	-10.12	-76.13	River Salaca	FALSE	NA
IV1	2017-01-27	0.2	0.422	7.819	-10.33	-76.3	tributary	FALSE	NA
RU1	2017-03-02	4.7	0.635	7.4	-12.44	-77.61	phreatic groundwater	FALSE	NA
RU2	2017-03-02	NA	0.551	7.35	-11.68	-73.04	phreatic groundwater	FALSE	NA
RN1	2017-03-02	NA	0.0213	NA	-11.74	-88.22	precipitation	TRUE	TRUE
RN2	2017-03-02	NA	0.0126	NA	-10.03	-83.1	precipitation	FALSE	TRUE
RU3	2017-03-02	1.2	0.227	7.44	-12.72	-84.59	phreatic groundwater	FALSE	NA
LU1	2017-03-02	1.2	0.0282	4.36	-7.91	-71.06	raised bog	FALSE	NA
PP	2017-03-02	0	0.0272	4.4	-8.56	-72.27	raised bog	FALSE	NA
PV1	2017-03-02	0	0.033	6.92	-9.94	-77.34	raised bog	FALSE	NA
RV1	2017-03-02	0.7	0.251	7.58	-10.12	-78.5	tributary	FALSE	NA
SV1	2017-03-02	1.7	0.368	7.67	-10.88	-75.78	River Salaca	FALSE	NA
GU1	2017-03-02	NA	0.497	7.55	-10.61	-73.62	confined groundwater	FALSE	NA
GA1	2017-03-02	7	0.118	7.02	-11.34	-79.07	phreatic groundwater	FALSE	NA
SV2	2017-03-02	1.2	0.355	7.58	-8.74	-73.37	River Salaca	FALSE	NA
SV3	2017-03-02	1.2	0.258	7.71	-8.74	-74.69	River Salaca	FALSE	NA
IV1	2017-03-02	0	0.1904	7.72	-9.14	-76.62	tributary	FALSE	NA
RU1	2017-04-03	5.3	0.612	7.255	-10.13	-80.18	phreatic groundwater	FALSE	NA
RU2	2017-04-03	5	0.597	7.17	-7.93	-68.99	phreatic groundwater	FALSE	NA
RN1	2017-04-03	3.45	0.0346	NA	-12.27	-88.42	precipitation	FALSE	FALSE
RN2	2017-04-03	3.1	0.0162	8.375	-8.78	-72.67	precipitation	TRUE	FALSE
RU3	2017-04-03	2.5	0.512	7.333	-8.47	-71.48	phreatic groundwater	FALSE	NA
LU1	2017-04-03	4.7	0.021	5.4	-9.71	-72.63	raised bog	FALSE	NA
PP	2017-04-03	6.2	0.0244	3.685	-8.81	-75.18	raised bog	FALSE	NA
RV1	2017-04-03	5	NA	7.696	-8.95	-71.52	tributary	FALSE	NA
SV1	2017-04-03	5.2	0.34	7.78	-8.79	-72.91	River Salaca	FALSE	NA
GU1	2017-04-03	6	0.53	7.373	-10.62	-74.87	confined groundwater	FALSE	NA
GA1	2017-04-03	6.85	0.115	6.809	-11.49	-79.87	phreatic groundwater	FALSE	NA
SV2	2017-04-03	5	0.366	7.92	-8.11	-71.41	River Salaca	FALSE	NA
SV3	2017-04-03	5.3	0.388	8.138	-9.04	-73.23	River Salaca	FALSE	NA
IV1	2017-04-03	5.6	0.366	8.181	-8.42	-71.58	tributary	FALSE	NA
RU1	2017-04-27	4.6	0.646	7.157	-10.93	-77.06	phreatic groundwater	FALSE	NA
RU2	2017-04-27	4.7	0.633	7.083	-8.92	-71.88	phreatic groundwater	FALSE	NA
RN1	2017-04-27	NA	0.032	NA	-8.96	-74.65	precipitation	TRUE	FALSE
RN2	2017-04-27	NA	0.0202	NA	-11.1	-82.19	precipitation	FALSE	FALSE
RU3	2017-04-27	4.5	0.512	7.296	-8.3	-70.4	phreatic groundwater	FALSE	NA
LU1	2017-04-27	5.5	0.022	4.39	-6.96	-65.96	raised bog	FALSE	NA
PP	2017-04-27	10.3	0.0221	4.382	-7.05	-66.1	raised bog	FALSE	NA
PV1	2017-04-27	7.6	0.0292	6.187	-9.14	-71.09	raised bog	FALSE	NA
RV1	2017-04-27	5.7	0.263	7.206	-9.71	-74.23	tributary	FALSE	NA
SV1	2017-04-27	7.3	0.313	8.163	-8.37	-71.16	River Salaca	FALSE	NA
GU1	2017-04-27	7.1	0.521	7.36	-10.66	-74.99	confined groundwater	FALSE	NA
GA1	2017-04-27	7.4	0.1218	6.881	-11.59	-81.83	phreatic groundwater	FALSE	NA
SV2	2017-04-27	6.2	0.322	7.958	-8.43	-71.09	River Salaca	FALSE	NA
SV3	2017-04-27	5.8	0.293	7.443	-8.23	-71.16	River Salaca	FALSE	NA
IV1	2017-04-27	5	0.273	7.57	-8.25	-71.09	tributary	FALSE	NA
RU1	2017-05-31	7	0.652	7.301	-10.98	-77.14	phreatic groundwater	FALSE	NA
RU2	2017-05-31	9.1	0.687	7.231	-9.23	-71.32	phreatic groundwater	FALSE	NA
RN1	2017-05-31	11.7	0.0899	6.958	-8.37	-67.13	precipitation	TRUE	FALSE
RN2	2017-05-31	11.2	0.0576	6.997	-9.72	-70.94	precipitation	FALSE	FALSE
RU3	2017-05-31	NA	NA	NA	-9.62	-72.86	phreatic groundwater	FALSE	NA
LU1	2017-05-31	9.1	0.0251	5.1	-8.6	-66.81	raised bog	FALSE	NA
PP	2017-05-31	12.1	0.0269	4.59	-8.49	-65.96	raised bog	FALSE	NA
PV1	2017-05-31	14.8	0.0312	7.18	-8.52	-65.85	raised bog	FALSE	NA
RV1	2017-05-31	15	0.415	8.046	-8.56	-69.09	tributary	FALSE	NA
SV1	2017-05-31	18	0.329	6.757	-8.28	-68.49	River Salaca	FALSE	NA
GU1	2017-05-31	7	0.485	7.643	-10.78	-75.57	confined groundwater	FALSE	NA
GA1	2017-05-31	6.8	0.1243	7.74	-11.49	-79.84	phreatic groundwater	FALSE	NA
SV2	2017-05-31	17.3	0.344	7.58	-8.1	-68.05	River Salaca	FALSE	NA
SV3	2017-05-31	17.8	0.346	7.728	-9.64	-72.31	River Salaca	FALSE	NA
IV1	2017-05-31	14.8	0.46	8.07	-8.6	-70.28	tributary	FALSE	NA
RU1	2017-07-05	8.5	0.626	7.177	-10.99	-76.6	phreatic groundwater	FALSE	NA
RU2	2017-07-05	9.9	0.936	7.185	-10.31	-73.48	phreatic groundwater	FALSE	NA
RN1	2017-07-05	12.5	0.0423	6.52	-8.53	-56.91	precipitation	FALSE	FALSE
RN2	2017-07-05	12.6	0.0768	6.505	-8.16	-54.55	precipitation	TRUE	FALSE
RU3	2017-07-05	12	0.596	7.182	-10.51	-74.34	phreatic groundwater	FALSE	NA
LU1	2017-07-05	15	0.0495	4.988	-8.78	-65.17	raised bog	FALSE	NA
PP	2017-07-05	13.9	0.0316	4.853	-8.43	-64.27	raised bog	FALSE	NA
PV1	2017-07-05	16	0.068	7.586	-8.72	-64.44	raised bog	FALSE	NA
RV1	2017-07-05	15.3	0.348	7.638	-9.53	-68.4	tributary	FALSE	NA
SV1	2017-07-05	18.3	0.354	7.743	-9.19	-68.03	River Salaca	FALSE	NA
GU1	2017-07-05	7.7	0.5	7.408	-11.07	-76.75	confined groundwater	FALSE	NA
GA1	2017-07-05	6.75	0.1245	7.39	-11.63	-80.16	phreatic groundwater	FALSE	NA
SV2	2017-07-05	18	0.378	7.728	-9.21	-68.15	River Salaca	FALSE	NA
SV3	2017-07-05	16.8	0.324	7.76	-9.59	-69.73	River Salaca	FALSE	NA
IV1	2017-07-05	15.9	0.432	8.044	-9.82	-71.25	tributary	FALSE	NA
RU1	2017-07-25	11.4	0.71	7.212	-11.09	-78.42	phreatic groundwater	FALSE	NA
RU2	2017-07-25	10.9	0.72	6.995	-10.33	-74.36	phreatic groundwater	FALSE	NA
RN1	2017-07-25	NA	NA	NA	-8.93	-63.79	precipitation	FALSE	FALSE
RN2	2017-07-25	NA	NA	NA	-8.27	-62.23	precipitation	FALSE	FALSE
RU3	2017-07-25	12.8	0.711	6.962	-10.22	-73.42	phreatic groundwater	FALSE	NA
LU1	2017-07-25	10.6	0.0275	4.436	-8.2	-63.59	raised bog	FALSE	NA
PP	2017-07-25	14.8	0.0329	4.18	-8.05	-62.97	raised bog	FALSE	NA
PV1	2017-07-25	17.9	0.032	6.82	-8.22	-62.96	raised bog	FALSE	NA
RV1	2017-07-25	18.7	0.383	7.73	-9.37	-68.97	tributary	FALSE	NA
SV1	2017-07-25	20.7	0.358	7.85	-8.59	-66.41	River Salaca	FALSE	NA
GU1	2017-07-25	10.4	0.472	7.38	-10.73	-75.98	confined groundwater	FALSE	NA
GA1	2017-07-25	6.6	0.1255	7.06	-11.31	-79.96	phreatic groundwater	FALSE	NA
SV2	2017-07-25	19.4	0.356	7.777	-10.25	-74.27	River Salaca	TRUE	NA
SV3	2017-07-25	18.9	0.353	8.014	-8.66	-66.81	River Salaca	FALSE	NA
IV1	2017-07-25	15.7	0.429	8.008	-9.79	-71.83	tributary	FALSE	NA
RU1	2017-09-06	11.4	0.727	7.129	-11.19	-78.19	phreatic groundwater	FALSE	NA
RN1	2017-09-06	NA	NA	NA	-7.12	-53.55	precipitation	FALSE	FALSE
RN2	2017-09-06	NA	NA	NA	-6.98	-52.83	precipitation	FALSE	FALSE
LU1	2017-09-06	13.5	0.0363	4.152	-8.9	-65.47	raised bog	FALSE	NA
PP	2017-09-06	13.6	0.0323	3.364	-8.37	-63.32	raised bog	FALSE	NA
PV1	2017-09-06	13.2	0.0381	6.395	-8.28	-61.96	raised bog	FALSE	NA
RV1	2017-09-06	13.1	0.396	8.057	-8.86	-65.04	tributary	FALSE	NA
SV1	2017-09-06	14.4	0.385	8.147	-7.78	-62.25	River Salaca	FALSE	NA
GA1	2017-09-06	6.8	0.1372	7.009	-10.63	-75.66	phreatic groundwater	FALSE	NA
SV2	2017-09-06	14.1	0.388	7.945	-8.02	-63.32	River Salaca	FALSE	NA
SV3	2017-09-06	13.4	0.398	7.833	-8.33	-64.26	River Salaca	FALSE	NA
IV1	2017-09-06	12	0.469	8.105	-10.09	-72.06	tributary	FALSE	NA
