# Supplementary material for: Water stable isotope data set in temperate, lowland catchment, two years of monthly observations, River Salaca, Latvia
Source: Data Brief. 2020 Apr 22;30:105607. doi: 10.1016/j.dib.2020.105607 (PMC7200774; doi:10.1016/j.dib.2020.105607)
Supplement: Supplementary file 2 [file mmc2.xlsx]

## Sheet: Sheet1
DateTime	Sampling_Site_ID	Electrical_Conductivity_mS/cm	Relative_Water_Table_cm	Water_Temperature_C
2015-11-28 18:00:00	GU1	NA	108.575	7.563
2015-11-28 18:00:00	IV1	NA	NA	NA
2015-11-28 18:00:00	LU1	NA	117.092	6.557
2015-11-28 18:00:00	PP	0.041	31.342	2.117
2015-11-28 18:00:00	RU1	NA	-1.267	8.333
2015-11-28 18:00:00	RU2	NA	98.367	7.767
2015-11-28 18:00:00	RV1	0.365	54.675	2.793
2015-11-28 18:00:00	SV1	NA	NA	NA
2015-11-28 18:00:00	SV3	0.366	52.517	1.377
2015-11-28 19:00:00	GU1	NA	118.608	7.563
2015-11-28 19:00:00	IV1	NA	NA	NA
2015-11-28 19:00:00	LU1	NA	117.15	6.47
2015-11-28 19:00:00	PP	0.041	31.342	2.113
2015-11-28 19:00:00	RU1	NA	-1.558	8.327
2015-11-28 19:00:00	RU2	NA	98.367	7.773
2015-11-28 19:00:00	RV1	0.363	54.85	2.75
2015-11-28 19:00:00	SV1	NA	NA	NA
2015-11-28 19:00:00	SV3	0.366	52.867	1.377
2015-11-28 20:00:00	GU1	NA	128.792	7.563
2015-11-28 20:00:00	IV1	NA	NA	NA
2015-11-28 20:00:00	LU1	NA	117.358	6.497
2015-11-28 20:00:00	PP	0.041	31.55	2.09
2015-11-28 20:00:00	RU1	NA	-1.408	8.327
2015-11-28 20:00:00	RU2	NA	98.692	7.773
2015-11-28 20:00:00	RV1	0.362	54.825	2.7
2015-11-28 20:00:00	SV1	NA	NA	NA
2015-11-28 20:00:00	SV3	0.366	53.367	1.38
2015-11-28 21:00:00	GU1	NA	137.333	7.563
2015-11-28 21:00:00	IV1	NA	NA	NA
2015-11-28 21:00:00	LU1	NA	117.267	6.45
2015-11-28 21:00:00	PP	0.041	31.517	2.063
2015-11-28 21:00:00	RU1	NA	-1.558	8.32
2015-11-28 21:00:00	RU2	NA	98.717	7.767
2015-11-28 21:00:00	RV1	0.362	54.675	2.64
2015-11-28 21:00:00	SV1	NA	NA	NA
2015-11-28 21:00:00	SV3	0.366	53.683	1.383
2015-11-28 22:00:00	GU1	NA	146.633	7.563
2015-11-28 22:00:00	IV1	NA	NA	NA
2015-11-28 22:00:00	LU1	NA	117.292	6.49
2015-11-28 22:00:00	PP	0.041	31.25	2.02
2015-11-28 22:00:00	RU1	NA	-1.475	8.313
2015-11-28 22:00:00	RU2	NA	98.742	7.767
2015-11-28 22:00:00	RV1	0.362	54.525	2.587
2015-11-28 22:00:00	SV1	NA	NA	NA
2015-11-28 22:00:00	SV3	0.366	53.708	1.37
2015-11-28 23:00:00	GU1	NA	155.242	7.563
2015-11-28 23:00:00	IV1	NA	NA	NA
2015-11-28 23:00:00	LU1	NA	117.267	6.49
2015-11-28 23:00:00	PP	0.042	31.05	2.02
2015-11-28 23:00:00	RU1	NA	-1.325	8.313
2015-11-28 23:00:00	RU2	NA	99.3	7.767
2015-11-28 23:00:00	RV1	0.362	54.675	2.543
2015-11-28 23:00:00	SV1	NA	NA	NA
2015-11-28 23:00:00	SV3	0.367	53.683	1.36
2015-11-29	GU1	NA	164.283	7.563
2015-11-29	IV1	NA	NA	NA
2015-11-29	LU1	NA	117.15	6.523
2015-11-29	PP	0.042	31.225	2.013
2015-11-29	RU1	NA	-1.5	8.307
2015-11-29	RU2	NA	98.892	7.767
2015-11-29	RV1	0.362	54.5	2.52
2015-11-29	SV1	NA	NA	NA
2015-11-29	SV3	0.367	53.858	1.35
2015-11-29 01:00:00	GU1	NA	172.892	7.563
2015-11-29 01:00:00	IV1	NA	NA	NA
2015-11-29 01:00:00	LU1	NA	117.008	6.463
2015-11-29 01:00:00	PP	0.041	31.375	2.033
2015-11-29 01:00:00	RU1	NA	-1.583	8.3
2015-11-29 01:00:00	RU2	NA	99.275	7.753
2015-11-29 01:00:00	RV1	0.362	54.65	2.503
2015-11-29 01:00:00	SV1	NA	NA	NA
2015-11-29 01:00:00	SV3	0.368	54.008	1.34
2015-11-29 02:00:00	GU1	NA	181.525	7.563
2015-11-29 02:00:00	IV1	NA	NA	NA
2015-11-29 02:00:00	LU1	NA	117.125	6.373
2015-11-29 02:00:00	PP	0.041	31.258	1.993
2015-11-29 02:00:00	RU1	NA	-1.817	8.3
2015-11-29 02:00:00	RU2	NA	99.45	7.753
2015-11-29 02:00:00	RV1	0.362	54.533	2.49
2015-11-29 02:00:00	SV1	NA	NA	NA
2015-11-29 02:00:00	SV3	0.371	53.833	1.33
2015-11-29 03:00:00	GU1	NA	190.333	7.563
2015-11-29 03:00:00	IV1	NA	NA	NA
2015-11-29 03:00:00	LU1	NA	116.833	6.36
2015-11-29 03:00:00	PP	0.041	31.433	1.983
2015-11-29 03:00:00	RU1	NA	-1.817	8.3
2015-11-29 03:00:00	RU2	NA	99.392	7.733
2015-11-29 03:00:00	RV1	0.362	54.358	2.467
2015-11-29 03:00:00	SV1	NA	NA	NA
2015-11-29 03:00:00	SV3	0.373	53.717	1.323
2015-11-29 04:00:00	GU1	NA	198.833	7.563
2015-11-29 04:00:00	IV1	NA	NA	NA
2015-11-29 04:00:00	LU1	NA	117.283	6.347
2015-11-29 04:00:00	PP	0.042	31.533	1.98
2015-11-29 04:00:00	RU1	NA	-1.367	8.3
2015-11-29 04:00:00	RU2	NA	99.842	7.72
2015-11-29 04:00:00	RV1	0.362	54.633	2.447
2015-11-29 04:00:00	SV1	NA	NA	NA
2015-11-29 04:00:00	SV3	0.375	53.817	1.32
2015-11-29 05:00:00	GU1	NA	206.708	7.563
2015-11-29 05:00:00	IV1	NA	NA	NA
2015-11-29 05:00:00	LU1	NA	117.108	6.34
2015-11-29 05:00:00	PP	0.041	31.417	1.95
2015-11-29 05:00:00	RU1	NA	-1.25	8.293
2015-11-29 05:00:00	RU2	NA	99.842	7.707
2015-11-29 05:00:00	RV1	0.362	54.458	2.417
2015-11-29 05:00:00	SV1	NA	NA	NA
2015-11-29 05:00:00	SV3	0.377	53.933	1.31
2015-11-29 06:00:00	GU1	NA	214.725	7.563
2015-11-29 06:00:00	IV1	NA	NA	NA
2015-11-29 06:00:00	LU1	NA	116.9	6.333
2015-11-29 06:00:00	PP	0.041	31.442	1.93
2015-11-29 06:00:00	RU1	NA	-1.4	8.293
2015-11-29 06:00:00	RU2	NA	99.867	7.713
2015-11-29 06:00:00	RV1	0.362	54.367	2.4
2015-11-29 06:00:00	SV1	NA	NA	NA
2015-11-29 06:00:00	SV3	0.378	53.842	1.303
2015-11-29 07:00:00	GU1	NA	222.342	7.563
2015-11-29 07:00:00	IV1	NA	NA	NA
2015-11-29 07:00:00	LU1	NA	117.167	6.32
2015-11-29 07:00:00	PP	0.042	31.417	1.943
2015-11-29 07:00:00	RU1	NA	-1.25	8.293
2015-11-29 07:00:00	RU2	NA	100.017	7.707
2015-11-29 07:00:00	RV1	0.362	54.633	2.39
2015-11-29 07:00:00	SV1	NA	NA	NA
2015-11-29 07:00:00	SV3	0.378	53.642	1.303
2015-11-29 08:00:00	GU1	NA	229.958	7.563
2015-11-29 08:00:00	IV1	NA	NA	NA
2015-11-29 08:00:00	LU1	NA	117.142	6.313
2015-11-29 08:00:00	PP	0.042	31.567	1.947
2015-11-29 08:00:00	RU1	NA	-1.333	8.287
2015-11-29 08:00:00	RU2	NA	100.342	7.707
2015-11-29 08:00:00	RV1	0.362	54.667	2.387
2015-11-29 08:00:00	SV1	NA	NA	NA
2015-11-29 08:00:00	SV3	0.379	53.675	1.307
2015-11-29 09:00:00	GU1	NA	236.483	7.563
2015-11-29 09:00:00	IV1	NA	NA	NA
2015-11-29 09:00:00	LU1	NA	117.017	6.307
2015-11-29 09:00:00	PP	0.042	31.15	1.96
2015-11-29 09:00:00	RU1	NA	-1.4	8.287
2015-11-29 09:00:00	RU2	NA	100.1	7.7
2015-11-29 09:00:00	RV1	0.362	54.483	2.393
2015-11-29 09:00:00	SV1	NA	NA	NA
2015-11-29 09:00:00	SV3	0.378	53.317	1.303
2015-11-29 10:00:00	GU1	NA	243.867	7.563
2015-11-29 10:00:00	IV1	NA	NA	NA
2015-11-29 10:00:00	LU1	NA	116.875	6.3
2015-11-29 10:00:00	PP	0.041	31.417	1.973
2015-11-29 10:00:00	RU1	NA	-1.483	8.287
2015-11-29 10:00:00	RU2	NA	100.425	7.7
2015-11-29 10:00:00	RV1	0.362	54.517	2.41
2015-11-29 10:00:00	SV1	NA	NA	NA
2015-11-29 10:00:00	SV3	0.378	53.35	1.317
2015-11-29 11:00:00	GU1	NA	250.692	7.563
2015-11-29 11:00:00	IV1	NA	NA	NA
2015-11-29 11:00:00	LU1	NA	116.875	6.293
2015-11-29 11:00:00	PP	0.041	31.417	2.017
2015-11-29 11:00:00	RU1	NA	-1.483	8.287
2015-11-29 11:00:00	RU2	NA	100.6	7.693
2015-11-29 11:00:00	RV1	0.362	54.517	2.43
2015-11-29 11:00:00	SV1	NA	NA	NA
2015-11-29 11:00:00	SV3	0.378	53	1.333
2015-11-29 12:00:00	GU1	NA	258.075	7.563
2015-11-29 12:00:00	IV1	NA	NA	NA
2015-11-29 12:00:00	LU1	NA	116.908	6.287
2015-11-29 12:00:00	PP	0.041	31.45	2.08
2015-11-29 12:00:00	RU1	NA	-1.742	8.287
2015-11-29 12:00:00	RU2	NA	100.692	7.687
2015-11-29 12:00:00	RV1	0.361	54.317	2.463
2015-11-29 12:00:00	SV1	NA	NA	NA
2015-11-29 12:00:00	SV3	0.378	52.858	1.35
2015-11-29 13:00:00	GU1	NA	264.992	7.563
2015-11-29 13:00:00	IV1	NA	NA	NA
2015-11-29 13:00:00	LU1	NA	116.942	6.28
2015-11-29 13:00:00	PP	0.041	31.308	2.113
2015-11-29 13:00:00	RU1	NA	-1.65	8.287
2015-11-29 13:00:00	RU2	NA	100.433	7.687
2015-11-29 13:00:00	RV1	0.361	54.525	2.493
2015-11-29 13:00:00	SV1	NA	NA	NA
2015-11-29 13:00:00	SV3	0.379	52.833	1.367
2015-11-29 14:00:00	GU1	NA	271.558	7.563
2015-11-29 14:00:00	IV1	NA	NA	NA
2015-11-29 14:00:00	LU1	NA	116.45	6.273
2015-11-29 14:00:00	PP	0.041	31.167	2.17
2015-11-29 14:00:00	RU1	NA	-2.083	8.28
2015-11-29 14:00:00	RU2	NA	100.408	7.68
2015-11-29 14:00:00	RV1	0.361	54.15	2.513
2015-11-29 14:00:00	SV1	NA	NA	NA
2015-11-29 14:00:00	SV3	0.379	52.692	1.373
2015-11-29 15:00:00	GU1	NA	278.425	7.563
2015-11-29 15:00:00	IV1	NA	NA	NA
2015-11-29 15:00:00	LU1	NA	116.783	6.267
2015-11-29 15:00:00	PP	0.041	31.208	2.157
2015-11-29 15:00:00	RU1	NA	-1.692	8.28
2015-11-29 15:00:00	RU2	NA	100.8	7.68
2015-11-29 15:00:00	RV1	0.361	54.308	2.527
2015-11-29 15:00:00	SV1	NA	NA	NA
2015-11-29 15:00:00	SV3	0.379	52.792	1.37
2015-11-29 16:00:00	GU1	NA	284.933	7.557
2015-11-29 16:00:00	IV1	NA	NA	NA
2015-11-29 16:00:00	LU1	NA	116.992	6.26
2015-11-29 16:00:00	PP	0.042	31.708	2.16
2015-11-29 16:00:00	RU1	NA	-1.367	8.28
2015-11-29 16:00:00	RU2	NA	101.125	7.68
2015-11-29 16:00:00	RV1	0.361	54.458	2.527
2015-11-29 16:00:00	SV1	NA	NA	NA
2015-11-29 16:00:00	SV3	0.378	53.175	1.36
2015-11-29 17:00:00	GU1	NA	290.833	7.563
2015-11-29 17:00:00	IV1	NA	NA	NA
2015-11-29 17:00:00	LU1	NA	116.825	6.253
2015-11-29 17:00:00	PP	0.041	31.075	2.183
2015-11-29 17:00:00	RU1	NA	-1.883	8.28
2015-11-29 17:00:00	RU2	NA	101.075	7.673
2015-11-29 17:00:00	RV1	0.361	54.292	2.533
2015-11-29 17:00:00	SV1	NA	NA	NA
2015-11-29 17:00:00	SV3	0.378	52.95	1.353
2015-11-29 18:00:00	GU1	NA	297.342	7.563
2015-11-29 18:00:00	IV1	NA	NA	NA
2015-11-29 18:00:00	LU1	NA	116.858	6.25
2015-11-29 18:00:00	PP	0.041	31.167	2.163
2015-11-29 18:00:00	RU1	NA	-1.617	8.28
2015-11-29 18:00:00	RU2	NA	101.342	7.667
2015-11-29 18:00:00	RV1	0.361	54.442	2.537
2015-11-29 18:00:00	SV1	NA	NA	NA
2015-11-29 18:00:00	SV3	0.378	52.633	1.337
2015-11-29 19:00:00	GU1	NA	303.333	7.563
2015-11-29 19:00:00	IV1	NA	NA	NA
2015-11-29 19:00:00	LU1	NA	117.075	6.253
2015-11-29 19:00:00	PP	0.041	31.325	2.17
2015-11-29 19:00:00	RU1	NA	-1.458	8.28
2015-11-29 19:00:00	RU2	NA	101.208	7.647
2015-11-29 19:00:00	RV1	0.361	54.425	2.537
2015-11-29 19:00:00	SV1	NA	NA	NA
2015-11-29 19:00:00	SV3	0.379	52.325	1.327
2015-11-29 20:00:00	GU1	NA	308.85	7.563
2015-11-29 20:00:00	IV1	NA	NA	NA
2015-11-29 20:00:00	LU1	NA	116.467	6.25
2015-11-29 20:00:00	PP	0.041	31.358	2.15
2015-11-29 20:00:00	RU1	NA	-1.717	8.273
2015-11-29 20:00:00	RU2	NA	101.3	7.653
2015-11-29 20:00:00	RV1	0.36	54.283	2.543
2015-11-29 20:00:00	SV1	NA	NA	NA
2015-11-29 20:00:00	SV3	0.379	52.3	1.327
2015-11-29 21:00:00	GU1	NA	314.9	7.563
2015-11-29 21:00:00	IV1	NA	NA	NA
2015-11-29 21:00:00	LU1	NA	116.683	6.237
2015-11-29 21:00:00	PP	0.041	31.225	2.207
2015-11-29 21:00:00	RU1	NA	-1.733	8.273
2015-11-29 21:00:00	RU2	NA	101.342	7.653
2015-11-29 21:00:00	RV1	0.36	54.383	2.547
2015-11-29 21:00:00	SV1	NA	NA	NA
2015-11-29 21:00:00	SV3	0.38	51.992	1.33
2015-11-29 22:00:00	GU1	NA	320.242	7.563
2015-11-29 22:00:00	IV1	NA	NA	NA
2015-11-29 22:00:00	LU1	NA	116.367	6.23
2015-11-29 22:00:00	PP	0.041	31.083	2.233
2015-11-29 22:00:00	RU1	NA	-1.642	8.273
2015-11-29 22:00:00	RU2	NA	101.492	7.66
2015-11-29 22:00:00	RV1	0.36	54.417	2.56
2015-11-29 22:00:00	SV1	NA	NA	NA
2015-11-29 22:00:00	SV3	0.38	51.967	1.333
2015-11-29 23:00:00	GU1	NA	325.35	7.563
2015-11-29 23:00:00	IV1	NA	NA	NA
2015-11-29 23:00:00	LU1	NA	116.4	6.23
2015-11-29 23:00:00	PP	0.041	31.117	2.27
2015-11-29 23:00:00	RU1	NA	-1.492	8.273
2015-11-29 23:00:00	RU2	NA	101.408	7.647
2015-11-29 23:00:00	RV1	0.36	54.042	2.573
2015-11-29 23:00:00	SV1	NA	NA	NA
2015-11-29 23:00:00	SV3	0.38	51.942	1.337
2015-11-30	GU1	NA	330.283	7.563
2015-11-30	IV1	NA	NA	NA
2015-11-30	LU1	NA	115.967	6.223
2015-11-30	PP	0.041	30.858	2.297
2015-11-30	RU1	NA	-1.808	8.273
2015-11-30	RU2	NA	101.325	7.633
2015-11-30	RV1	0.36	53.725	2.587
2015-11-30	SV1	NA	NA	NA
2015-11-30	SV3	0.38	51.625	1.34
2015-11-30 01:00:00	GU1	NA	335.217	7.563
2015-11-30 01:00:00	IV1	NA	NA	NA
2015-11-30 01:00:00	LU1	NA	116.292	6.217
2015-11-30 01:00:00	PP	0.041	31.358	2.35
2015-11-30 01:00:00	RU1	NA	-1.483	8.273
2015-11-30 01:00:00	RU2	NA	101.825	7.64
2015-11-30 01:00:00	RV1	0.36	54.225	2.613
2015-11-30 01:00:00	SV1	NA	NA	NA
2015-11-30 01:00:00	SV3	0.38	51.95	1.34
2015-11-30 02:00:00	GU1	NA	340.275	7.563
2015-11-30 02:00:00	IV1	NA	NA	NA
2015-11-30 02:00:00	LU1	NA	116.45	6.203
2015-11-30 02:00:00	PP	0.041	31.225	2.417
2015-11-30 02:00:00	RU1	NA	-1.5	8.273
2015-11-30 02:00:00	RU2	NA	101.692	7.64
2015-11-30 02:00:00	RV1	0.36	54.033	2.637
2015-11-30 02:00:00	SV1	NA	NA	NA
2015-11-30 02:00:00	SV3	0.379	52.108	1.347
2015-11-30 03:00:00	GU1	NA	344.975	7.563
2015-11-30 03:00:00	IV1	NA	NA	NA
2015-11-30 03:00:00	LU1	NA	116.192	6.197
2015-11-30 03:00:00	PP	0.041	31.258	2.46
2015-11-30 03:00:00	RU1	NA	-1.408	8.273
2015-11-30 03:00:00	RU2	NA	101.842	7.64
2015-11-30 03:00:00	RV1	0.36	54.242	2.667
2015-11-30 03:00:00	SV1	NA	NA	NA
2015-11-30 03:00:00	SV3	0.379	52.142	1.357
2015-11-30 04:00:00	GU1	NA	350.542	7.563
2015-11-30 04:00:00	IV1	NA	NA	NA
2015-11-30 04:00:00	LU1	NA	116.45	6.197
2015-11-30 04:00:00	PP	0.041	31.05	2.487
2015-11-30 04:00:00	RU1	NA	-1.617	8.273
2015-11-30 04:00:00	RU2	NA	102.042	7.627
2015-11-30 04:00:00	RV1	0.36	54.325	2.697
2015-11-30 04:00:00	SV1	NA	NA	NA
2015-11-30 04:00:00	SV3	0.378	51.933	1.363
2015-11-30 05:00:00	GU1	NA	355.483	7.563
2015-11-30 05:00:00	IV1	NA	NA	NA
2015-11-30 05:00:00	LU1	NA	116.317	6.203
2015-11-30 05:00:00	PP	0.041	31.383	2.527
2015-11-30 05:00:00	RU1	NA	-1.458	8.273
2015-11-30 05:00:00	RU2	NA	102.083	7.633
2015-11-30 05:00:00	RV1	0.36	54.308	2.717
2015-11-30 05:00:00	SV1	NA	NA	NA
2015-11-30 05:00:00	SV3	0.378	52.383	1.377
2015-11-30 06:00:00	GU1	NA	360.333	7.557
2015-11-30 06:00:00	IV1	NA	NA	NA
2015-11-30 06:00:00	LU1	NA	116.092	6.197
2015-11-30 06:00:00	PP	0.041	31.158	2.56
2015-11-30 06:00:00	RU1	NA	-1.333	8.267
2015-11-30 06:00:00	RU2	NA	101.975	7.62
2015-11-30 06:00:00	RV1	0.36	53.967	2.737
2015-11-30 06:00:00	SV1	NA	NA	NA
2015-11-30 06:00:00	SV3	0.377	52.1	1.393
2015-11-30 07:00:00	GU1	NA	364.692	7.563
2015-11-30 07:00:00	IV1	NA	NA	NA
2015-11-30 07:00:00	LU1	NA	116.425	6.19
2015-11-30 07:00:00	PP	0.041	31.433	2.58
2015-11-30 07:00:00	RU1	NA	-1.35	8.267
2015-11-30 07:00:00	RU2	NA	102.192	7.627
2015-11-30 07:00:00	RV1	0.36	54.125	2.753
2015-11-30 07:00:00	SV1	NA	NA	NA
2015-11-30 07:00:00	SV3	0.376	52.375	1.41
2015-11-30 08:00:00	GU1	NA	368.55	7.557
2015-11-30 08:00:00	IV1	NA	NA	NA
2015-11-30 08:00:00	LU1	NA	116.783	6.23
2015-11-30 08:00:00	PP	0.041	32.142	2.557
2015-11-30 08:00:00	RU1	NA	-1.108	8.267
2015-11-30 08:00:00	RU2	NA	102.433	7.613
2015-11-30 08:00:00	RV1	0.359	54.6	2.76
2015-11-30 08:00:00	SV1	NA	NA	NA
2015-11-30 08:00:00	SV3	0.375	52.908	1.427
2015-11-30 09:00:00	GU1	NA	372.083	7.563
2015-11-30 09:00:00	IV1	NA	NA	NA
2015-11-30 09:00:00	LU1	NA	116.758	6.28
2015-11-30 09:00:00	PP	0.041	31.708	2.61
2015-11-30 09:00:00	RU1	NA	-1.192	8.267
2015-11-30 09:00:00	RU2	NA	102.408	7.62
2015-11-30 09:00:00	RV1	0.359	53.933	2.77
2015-11-30 09:00:00	SV1	NA	NA	NA
2015-11-30 09:00:00	SV3	0.375	52.708	1.443
2015-11-30 10:00:00	GU1	NA	375.617	7.563
2015-11-30 10:00:00	IV1	NA	NA	NA
2015-11-30 10:00:00	LU1	NA	116.5	6.3
2015-11-30 10:00:00	PP	0.041	31.742	2.637
2015-11-30 10:00:00	RU1	NA	-1.45	8.267
2015-11-30 10:00:00	RU2	NA	102.325	7.613
2015-11-30 10:00:00	RV1	0.36	52.275	2.777
2015-11-30 10:00:00	SV1	NA	NA	NA
2015-11-30 10:00:00	SV3	0.374	53.092	1.467
2015-11-30 11:00:00	GU1	NA	378.742	7.563
2015-11-30 11:00:00	IV1	NA	NA	NA
2015-11-30 11:00:00	LU1	NA	116.825	6.3
2015-11-30 11:00:00	PP	0.041	31.95	2.73
2015-11-30 11:00:00	RU1	NA	-1.358	8.267
2015-11-30 11:00:00	RU2	NA	102.475	7.613
2015-11-30 11:00:00	RV1	0.36	50.967	2.82
2015-11-30 11:00:00	SV1	NA	NA	NA
2015-11-30 11:00:00	SV3	0.374	53.592	1.507
2015-11-30 12:00:00	GU1	NA	381.1	7.563
2015-11-30 12:00:00	IV1	NA	NA	NA
2015-11-30 12:00:00	LU1	NA	116.967	6.217
2015-11-30 12:00:00	PP	0.041	32.442	2.743
2015-11-30 12:00:00	RU1	NA	-1.45	8.267
2015-11-30 12:00:00	RU2	NA	102.325	7.613
2015-11-30 12:00:00	RV1	0.359	49.942	2.857
2015-11-30 12:00:00	SV1	NA	NA	NA
2015-11-30 12:00:00	SV3	0.373	54.083	1.507
2015-11-30 13:00:00	GU1	NA	383.9	7.563
2015-11-30 13:00:00	IV1	NA	NA	NA
2015-11-30 13:00:00	LU1	NA	117.258	6.197
2015-11-30 13:00:00	PP	0.041	32.675	2.817
2015-11-30 13:00:00	RU1	NA	-1.275	8.267
2015-11-30 13:00:00	RU2	NA	102.5	7.607
2015-11-30 13:00:00	RV1	0.361	50.583	2.89
2015-11-30 13:00:00	SV1	NA	NA	NA
2015-11-30 13:00:00	SV3	0.373	54.375	1.53
2015-11-30 14:00:00	GU1	NA	386.35	7.557
2015-11-30 14:00:00	IV1	NA	NA	NA
2015-11-30 14:00:00	LU1	NA	116.908	6.17
2015-11-30 14:00:00	PP	0.041	32.617	2.887
2015-11-30 14:00:00	RU1	NA	-1.625	8.267
2015-11-30 14:00:00	RU2	NA	102.383	7.6
2015-11-30 14:00:00	RV1	0.361	51.575	2.943
2015-11-30 14:00:00	SV1	NA	NA	NA
2015-11-30 14:00:00	SV3	0.373	54.667	1.563
2015-11-30 15:00:00	GU1	NA	388.825	7.557
2015-11-30 15:00:00	IV1	NA	NA	NA
2015-11-30 15:00:00	LU1	NA	117.283	6.15
2015-11-30 15:00:00	PP	0.041	32.817	2.907
2015-11-30 15:00:00	RU1	NA	-1.367	8.26
2015-11-30 15:00:00	RU2	NA	102.408	7.593
2015-11-30 15:00:00	RV1	0.361	52.942	2.953
2015-11-30 15:00:00	SV1	NA	NA	NA
2015-11-30 15:00:00	SV3	0.373	54.4	1.563
2015-11-30 16:00:00	GU1	NA	391.217	7.557
2015-11-30 16:00:00	IV1	NA	NA	NA
2015-11-30 16:00:00	LU1	NA	117.75	6.123
2015-11-30 16:00:00	PP	0.041	33.283	2.913
2015-11-30 16:00:00	RU1	NA	-1.192	8.26
2015-11-30 16:00:00	RU2	NA	102.583	7.593
2015-11-30 16:00:00	RV1	0.361	54.108	2.96
2015-11-30 16:00:00	SV1	NA	NA	NA
2015-11-30 16:00:00	SV3	0.373	55.217	1.577
2015-11-30 17:00:00	GU1	NA	393.667	7.557
2015-11-30 17:00:00	IV1	NA	NA	NA
2015-11-30 17:00:00	LU1	NA	117.692	6.11
2015-11-30 17:00:00	PP	0.041	33.517	2.92
2015-11-30 17:00:00	RU1	NA	-1.367	8.26
2015-11-30 17:00:00	RU2	NA	102.758	7.593
2015-11-30 17:00:00	RV1	0.362	54.925	2.973
2015-11-30 17:00:00	SV1	NA	NA	NA
2015-11-30 17:00:00	SV3	0.374	55.333	1.6
2015-11-30 18:00:00	GU1	NA	395.883	7.557
2015-11-30 18:00:00	IV1	NA	NA	NA
2015-11-30 18:00:00	LU1	NA	117.692	6.103
2015-11-30 18:00:00	PP	0.04	33.692	2.92
2015-11-30 18:00:00	RU1	NA	-1.367	8.26
2015-11-30 18:00:00	RU2	NA	102.758	7.6
2015-11-30 18:00:00	RV1	0.365	55.275	2.983
2015-11-30 18:00:00	SV1	NA	NA	NA
2015-11-30 18:00:00	SV3	0.374	55.683	1.6
2015-11-30 19:00:00	GU1	NA	397.8	7.557
2015-11-30 19:00:00	IV1	NA	NA	NA
2015-11-30 19:00:00	LU1	NA	117.742	6.103
2015-11-30 19:00:00	PP	0.041	33.217	2.873
2015-11-30 19:00:00	RU1	NA	-1.258	8.26
2015-11-30 19:00:00	RU2	NA	102.867	7.593
2015-11-30 19:00:00	RV1	0.371	55.967	2.997
2015-11-30 19:00:00	SV1	NA	NA	NA
2015-11-30 19:00:00	SV3	0.375	55.383	1.603
2015-11-30 20:00:00	GU1	NA	399.933	7.557
2015-11-30 20:00:00	IV1	NA	NA	NA
2015-11-30 20:00:00	LU1	NA	117.717	6.11
2015-11-30 20:00:00	PP	0.041	33.367	2.793
2015-11-30 20:00:00	RU1	NA	-1.108	8.26
2015-11-30 20:00:00	RU2	NA	103.192	7.593
2015-11-30 20:00:00	RV1	0.37	56.467	2.973
2015-11-30 20:00:00	SV1	NA	NA	NA
2015-11-30 20:00:00	SV3	0.375	56.175	1.587
2015-11-30 21:00:00	GU1	NA	402.15	7.557
2015-11-30 21:00:00	IV1	NA	NA	NA
2015-11-30 21:00:00	LU1	NA	117.892	6.11
2015-11-30 21:00:00	PP	0.041	33.717	2.707
2015-11-30 21:00:00	RU1	NA	-0.933	8.26
2015-11-30 21:00:00	RU2	NA	103.367	7.58
2015-11-30 21:00:00	RV1	0.364	56.758	2.917
2015-11-30 21:00:00	SV1	NA	NA	NA
2015-11-30 21:00:00	SV3	0.375	56.525	1.597
2015-11-30 22:00:00	GU1	NA	403.633	7.557
2015-11-30 22:00:00	IV1	NA	NA	NA
2015-11-30 22:00:00	LU1	NA	117.567	6.117
2015-11-30 22:00:00	PP	0.041	33.217	2.643
2015-11-30 22:00:00	RU1	NA	-1.258	8.26
2015-11-30 22:00:00	RU2	NA	103.042	7.587
2015-11-30 22:00:00	RV1	0.362	56.492	2.86
2015-11-30 22:00:00	SV1	NA	NA	NA
2015-11-30 22:00:00	SV3	0.375	56.55	1.593
2015-11-30 23:00:00	GU1	NA	405.592	7.557
2015-11-30 23:00:00	IV1	NA	NA	NA
2015-11-30 23:00:00	LU1	NA	117.542	6.177
2015-11-30 23:00:00	PP	0.041	32.958	2.647
2015-11-30 23:00:00	RU1	NA	-1.108	8.26
2015-11-30 23:00:00	RU2	NA	103.367	7.587
2015-11-30 23:00:00	RV1	0.362	56.642	2.843
2015-11-30 23:00:00	SV1	NA	NA	NA
2015-11-30 23:00:00	SV3	0.375	56.7	1.623
2015-12-01	GU1	NA	407.075	7.557
2015-12-01	IV1	NA	NA	NA
2015-12-01	LU1	NA	117.683	6.15
2015-12-01	PP	0.041	33.1	2.657
2015-12-01	RU1	NA	-1.55	8.253
2015-12-01	RU2	NA	103.275	7.587
2015-12-01	RV1	0.361	56.608	2.847
2015-12-01	SV1	NA	NA	NA
2015-12-01	SV3	0.374	56.55	1.63
2015-12-01 01:00:00	GU1	NA	409.942	7.557
2015-12-01 01:00:00	IV1	NA	NA	NA
2015-12-01 01:00:00	LU1	NA	118.217	6.103
2015-12-01 01:00:00	PP	0.041	33.867	2.55
2015-12-01 01:00:00	RU1	NA	-1.133	8.253
2015-12-01 01:00:00	RU2	NA	103.692	7.587
2015-12-01 01:00:00	RV1	0.359	57.083	2.823
2015-12-01 01:00:00	SV1	NA	NA	NA
2015-12-01 01:00:00	SV3	0.374	57.492	1.64
2015-12-01 02:00:00	GU1	NA	411.75	7.557
2015-12-01 02:00:00	IV1	NA	NA	NA
2015-12-01 02:00:00	LU1	NA	118.042	6.103
2015-12-01 02:00:00	PP	0.041	33.867	2.523
2015-12-01 02:00:00	RU1	NA	-1.133	8.253
2015-12-01 02:00:00	RU2	NA	104.1	7.58
2015-12-01 02:00:00	RV1	0.359	57.258	2.77
2015-12-01 02:00:00	SV1	NA	NA	NA
2015-12-01 02:00:00	SV3	0.374	57.2	1.633
2015-12-01 03:00:00	GU1	NA	413.15	7.557
2015-12-01 03:00:00	IV1	NA	NA	NA
2015-12-01 03:00:00	LU1	NA	118.333	6.097
2015-12-01 03:00:00	PP	0.041	34.333	2.49
2015-12-01 03:00:00	RU1	NA	-1.308	8.253
2015-12-01 03:00:00	RU2	NA	104.1	7.58
2015-12-01 03:00:00	RV1	0.359	57.433	2.713
2015-12-01 03:00:00	SV1	NA	NA	NA
2015-12-01 03:00:00	SV3	0.374	57.667	1.637
2015-12-01 04:00:00	GU1	NA	414.283	7.557
2015-12-01 04:00:00	IV1	NA	NA	NA
2015-12-01 04:00:00	LU1	NA	118.183	6.103
2015-12-01 04:00:00	PP	0.041	33.833	2.487
2015-12-01 04:00:00	RU1	NA	-1.225	8.253
2015-12-01 04:00:00	RU2	NA	104.183	7.58
2015-12-01 04:00:00	RV1	0.36	57.633	2.69
2015-12-01 04:00:00	SV1	NA	NA	NA
2015-12-01 04:00:00	SV3	0.374	57.692	1.64
2015-12-01 05:00:00	GU1	NA	415.058	7.557
2015-12-01 05:00:00	IV1	NA	NA	NA
2015-12-01 05:00:00	LU1	NA	118.025	6.103
2015-12-01 05:00:00	PP	0.041	33.675	2.473
2015-12-01 05:00:00	RU1	NA	-1.442	8.253
2015-12-01 05:00:00	RU2	NA	104.083	7.567
2015-12-01 05:00:00	RV1	0.36	57.475	2.683
2015-12-01 05:00:00	SV1	NA	NA	NA
2015-12-01 05:00:00	SV3	0.373	58.058	1.633
2015-12-01 06:00:00	GU1	NA	416.517	7.557
2015-12-01 06:00:00	IV1	NA	NA	NA
2015-12-01 06:00:00	LU1	NA	117.967	6.077
2015-12-01 06:00:00	PP	0.041	33.675	2.473
2015-12-01 06:00:00	RU1	NA	-1.617	8.253
2015-12-01 06:00:00	RU2	NA	104.142	7.567
2015-12-01 06:00:00	RV1	0.36	57.65	2.677
2015-12-01 06:00:00	SV1	NA	NA	NA
2015-12-01 06:00:00	SV3	0.373	58.175	1.637
2015-12-01 07:00:00	GU1	NA	418.325	7.557
2015-12-01 07:00:00	IV1	NA	NA	NA
2015-12-01 07:00:00	LU1	NA	117.967	6.077
2015-12-01 07:00:00	PP	0.041	33.792	2.463
2015-12-01 07:00:00	RU1	NA	-1.617	8.253
2015-12-01 07:00:00	RU2	NA	104.317	7.56
2015-12-01 07:00:00	RV1	0.361	57.825	2.667
2015-12-01 07:00:00	SV1	NA	NA	NA
2015-12-01 07:00:00	SV3	0.374	58.35	1.643
2015-12-01 08:00:00	GU1	NA	419.55	7.557
2015-12-01 08:00:00	IV1	NA	NA	NA
2015-12-01 08:00:00	LU1	NA	118.258	6.083
2015-12-01 08:00:00	PP	0.041	33.5	2.47
2015-12-01 08:00:00	RU1	NA	-1.792	8.253
2015-12-01 08:00:00	RU2	NA	104.725	7.553
2015-12-01 08:00:00	RV1	0.361	57.767	2.657
2015-12-01 08:00:00	SV1	NA	NA	NA
2015-12-01 08:00:00	SV3	0.374	58.817	1.65
2015-12-01 09:00:00	GU1	NA	420.275	7.557
2015-12-01 09:00:00	IV1	NA	NA	NA
2015-12-01 09:00:00	LU1	NA	118.225	6.09
2015-12-01 09:00:00	PP	0.041	33.642	2.45
2015-12-01 09:00:00	RU1	NA	-1.475	8.253
2015-12-01 09:00:00	RU2	NA	104.75	7.567
2015-12-01 09:00:00	RV1	0.362	58.142	2.617
2015-12-01 09:00:00	SV1	NA	NA	NA
2015-12-01 09:00:00	SV3	0.374	59.308	1.663
2015-12-01 10:00:00	GU1	NA	420.7	7.557
2015-12-01 10:00:00	IV1	NA	NA	NA
2015-12-01 10:00:00	LU1	NA	118.067	6.07
2015-12-01 10:00:00	PP	0.041	33.425	2.483
2015-12-01 10:00:00	RU1	NA	-1.867	8.253
2015-12-01 10:00:00	RU2	NA	104.942	7.553
2015-12-01 10:00:00	RV1	0.363	57.808	2.597
2015-12-01 10:00:00	SV1	NA	NA	NA
2015-12-01 10:00:00	SV3	0.375	59.033	1.687
2015-12-01 11:00:00	GU1	NA	421.683	7.557
2015-12-01 11:00:00	IV1	NA	NA	NA
2015-12-01 11:00:00	LU1	NA	117.883	6.047
2015-12-01 11:00:00	PP	0.041	33.358	2.527
2015-12-01 11:00:00	RU1	NA	-1.933	8.253
2015-12-01 11:00:00	RU2	NA	105.225	7.553
2015-12-01 11:00:00	RV1	0.364	57.8	2.63
2015-12-01 11:00:00	SV1	NA	NA	NA
2015-12-01 11:00:00	SV3	0.375	58.85	1.737
2015-12-01 12:00:00	GU1	NA	422.583	7.557
2015-12-01 12:00:00	IV1	NA	NA	NA
2015-12-01 12:00:00	LU1	NA	117.85	6.047
2015-12-01 12:00:00	PP	0.041	33.325	2.543
2015-12-01 12:00:00	RU1	NA	-1.85	8.247
2015-12-01 12:00:00	RU2	NA	105.25	7.553
2015-12-01 12:00:00	RV1	0.364	57.825	2.637
2015-12-01 12:00:00	SV1	NA	NA	NA
2015-12-01 12:00:00	SV3	0.375	59.225	1.753
2015-12-01 13:00:00	GU1	NA	423.483	7.557
2015-12-01 13:00:00	IV1	NA	NA	NA
2015-12-01 13:00:00	LU1	NA	118.108	6.033
2015-12-01 13:00:00	PP	0.041	33.642	2.623
2015-12-01 13:00:00	RU1	NA	-1.533	8.253
2015-12-01 13:00:00	RU2	NA	105.742	7.54
2015-12-01 13:00:00	RV1	0.364	57.967	2.67
2015-12-01 13:00:00	SV1	NA	NA	NA
2015-12-01 13:00:00	SV3	0.374	59.542	1.797
2015-12-01 14:00:00	GU1	NA	424.233	7.557
2015-12-01 14:00:00	IV1	NA	NA	NA
2015-12-01 14:00:00	LU1	NA	118.45	6.027
2015-12-01 14:00:00	PP	0.041	33.808	2.65
2015-12-01 14:00:00	RU1	NA	-1.425	8.247
2015-12-01 14:00:00	RU2	NA	106.55	7.553
2015-12-01 14:00:00	RV1	0.365	58.542	2.69
2015-12-01 14:00:00	SV1	NA	NA	NA
2015-12-01 14:00:00	SV3	0.373	60	1.807
2015-12-01 15:00:00	GU1	NA	424.983	7.557
2015-12-01 15:00:00	IV1	NA	NA	NA
2015-12-01 15:00:00	LU1	NA	118.558	6.02
2015-12-01 15:00:00	PP	0.041	34.033	2.713
2015-12-01 15:00:00	RU1	NA	-1.258	8.247
2015-12-01 15:00:00	RU2	NA	106.483	7.54
2015-12-01 15:00:00	RV1	0.365	58.358	2.71
2015-12-01 15:00:00	SV1	NA	NA	NA
2015-12-01 15:00:00	SV3	0.372	60.05	1.793
2015-12-01 16:00:00	GU1	NA	425.058	7.557
2015-12-01 16:00:00	IV1	NA	NA	NA
2015-12-01 16:00:00	LU1	NA	118.692	6.027
2015-12-01 16:00:00	PP	0.041	33.875	2.727
2015-12-01 16:00:00	RU1	NA	-1.417	8.247
2015-12-01 16:00:00	RU2	NA	106.675	7.54
2015-12-01 16:00:00	RV1	0.366	58.375	2.727
2015-12-01 16:00:00	SV1	NA	NA	NA
2015-12-01 16:00:00	SV3	0.372	60.183	1.79
2015-12-01 17:00:00	GU1	NA	425.783	7.557
2015-12-01 17:00:00	IV1	NA	NA	NA
2015-12-01 17:00:00	LU1	NA	118.775	6.027
2015-12-01 17:00:00	PP	0.041	34.25	2.707
2015-12-01 17:00:00	RU1	NA	-1.275	8.247
2015-12-01 17:00:00	RU2	NA	107.283	7.533
2015-12-01 17:00:00	RV1	0.366	58.517	2.733
2015-12-01 17:00:00	SV1	NA	NA	NA
2015-12-01 17:00:00	SV3	0.371	60.558	1.77
2015-12-01 18:00:00	GU1	NA	426.208	7.557
2015-12-01 18:00:00	IV1	NA	NA	NA
2015-12-01 18:00:00	LU1	NA	118.733	6.027
2015-12-01 18:00:00	PP	0.041	34.092	2.667
2015-12-01 18:00:00	RU1	NA	-1.492	8.247
2015-12-01 18:00:00	RU2	NA	107.592	7.533
2015-12-01 18:00:00	RV1	0.366	58.417	2.73
2015-12-01 18:00:00	SV1	NA	NA	NA
2015-12-01 18:00:00	SV3	0.37	60.75	1.757
2015-12-01 19:00:00	GU1	NA	426.225	7.557
2015-12-01 19:00:00	IV1	NA	NA	NA
2015-12-01 19:00:00	LU1	NA	118.575	6.04
2015-12-01 19:00:00	PP	0.041	34.05	2.623
2015-12-01 19:00:00	RU1	NA	-1.475	8.247
2015-12-01 19:00:00	RU2	NA	107.783	7.533
2015-12-01 19:00:00	RV1	0.366	58.433	2.723
2015-12-01 19:00:00	SV1	NA	NA	NA
2015-12-01 19:00:00	SV3	0.371	60.942	1.753
2015-12-01 20:00:00	GU1	NA	426.45	7.557
2015-12-01 20:00:00	IV1	NA	NA	NA
2015-12-01 20:00:00	LU1	NA	118.683	6.02
2015-12-01 20:00:00	PP	0.041	34.158	2.643
2015-12-01 20:00:00	RU1	NA	-1.483	8.247
2015-12-01 20:00:00	RU2	NA	108.475	7.527
2015-12-01 20:00:00	RV1	0.366	59.883	2.723
2015-12-01 20:00:00	SV1	NA	NA	NA
2015-12-01 20:00:00	SV3	0.37	60.583	1.767
2015-12-01 21:00:00	GU1	NA	427.2	7.557
2015-12-01 21:00:00	IV1	NA	NA	NA
2015-12-01 21:00:00	LU1	NA	118.967	6.06
2015-12-01 21:00:00	PP	0.041	34.15	2.667
2015-12-01 21:00:00	RU1	NA	-1.375	8.247
2015-12-01 21:00:00	RU2	NA	108.408	7.527
2015-12-01 21:00:00	RV1	0.364	61.917	2.75
2015-12-01 21:00:00	SV1	NA	NA	NA
2015-12-01 21:00:00	SV3	0.369	61.1	1.767
2015-12-01 22:00:00	GU1	NA	426.892	7.557
2015-12-01 22:00:00	IV1	NA	NA	NA
2015-12-01 22:00:00	LU1	NA	118.6	5.993
2015-12-01 22:00:00	PP	0.041	33.667	2.637
2015-12-01 22:00:00	RU1	NA	-1.567	8.24
2015-12-01 22:00:00	RU2	NA	108.8	7.527
2015-12-01 22:00:00	RV1	0.359	62.483	2.767
2015-12-01 22:00:00	SV1	NA	NA	NA
2015-12-01 22:00:00	SV3	0.369	60.792	1.76
2015-12-01 23:00:00	GU1	NA	427.942	7.557
2015-12-01 23:00:00	IV1	NA	NA	NA
2015-12-01 23:00:00	LU1	NA	119.008	5.993
2015-12-01 23:00:00	PP	0.041	34.367	2.607
2015-12-01 23:00:00	RU1	NA	-1.45	8.247
2015-12-01 23:00:00	RU2	NA	109.15	7.52
2015-12-01 23:00:00	RV1	0.365	62.6	2.78
2015-12-01 23:00:00	SV1	NA	NA	NA
2015-12-01 23:00:00	SV3	0.369	61.433	1.78
2015-12-02	GU1	NA	427.758	7.557
2015-12-02	IV1	NA	NA	NA
2015-12-02	LU1	NA	118.65	5.987
2015-12-02	PP	0.041	33.833	2.64
2015-12-02	RU1	NA	-1.283	8.24
2015-12-02	RU2	NA	109.142	7.507
2015-12-02	RV1	0.374	61.95	2.81
2015-12-02	SV1	NA	NA	NA
2015-12-02	SV3	0.369	61.075	1.8
2015-12-02 01:00:00	GU1	NA	428.208	7.557
2015-12-02 01:00:00	IV1	NA	NA	NA
2015-12-02 01:00:00	LU1	NA	118.517	5.98
2015-12-02 01:00:00	PP	0.041	33.817	2.633
2015-12-02 01:00:00	RU1	NA	-1.475	8.24
2015-12-02 01:00:00	RU2	NA	109.65	7.52
2015-12-02 01:00:00	RV1	0.372	61.467	2.783
2015-12-02 01:00:00	SV1	NA	NA	NA
2015-12-02 01:00:00	SV3	0.369	61.467	1.8
2015-12-02 02:00:00	GU1	NA	429.083	7.557
2015-12-02 02:00:00	IV1	NA	NA	NA
2015-12-02 02:00:00	LU1	NA	118.925	6
2015-12-02 02:00:00	PP	0.04	34.108	2.567
2015-12-02 02:00:00	RU1	NA	-1.417	8.24
2015-12-02 02:00:00	RU2	NA	110.467	7.513
2015-12-02 02:00:00	RV1	0.368	61.642	2.723
2015-12-02 02:00:00	SV1	NA	NA	NA
2015-12-02 02:00:00	SV3	0.369	62.108	1.767
2015-12-02 03:00:00	GU1	NA	429.508	7.557
2015-12-02 03:00:00	IV1	NA	NA	NA
2015-12-02 03:00:00	LU1	NA	118.883	6.007
2015-12-02 03:00:00	PP	0.041	34.125	2.503
2015-12-02 03:00:00	RU1	NA	-1.4	8.24
2015-12-02 03:00:00	RU2	NA	110.6	7.507
2015-12-02 03:00:00	RV1	0.365	60.842	2.663
2015-12-02 03:00:00	SV1	NA	NA	NA
2015-12-02 03:00:00	SV3	0.369	61.775	1.78
2015-12-02 04:00:00	GU1	NA	429.975	7.55
2015-12-02 04:00:00	IV1	NA	NA	NA
2015-12-02 04:00:00	LU1	NA	118.825	5.973
2015-12-02 04:00:00	PP	0.041	34.183	2.483
2015-12-02 04:00:00	RU1	NA	-1.167	8.24
2015-12-02 04:00:00	RU2	NA	111.008	7.507
2015-12-02 04:00:00	RV1	0.363	60.783	2.61
2015-12-02 04:00:00	SV1	NA	NA	NA
2015-12-02 04:00:00	SV3	0.369	61.892	1.767
2015-12-02 05:00:00	GU1	NA	430.4	7.55
2015-12-02 05:00:00	IV1	NA	NA	NA
2015-12-02 05:00:00	LU1	NA	118.667	5.993
2015-12-02 05:00:00	PP	0.041	34.025	2.453
2015-12-02 05:00:00	RU1	NA	-1.383	8.24
2015-12-02 05:00:00	RU2	NA	110.967	7.5
2015-12-02 05:00:00	RV1	0.361	60.508	2.593
2015-12-02 05:00:00	SV1	NA	NA	NA
2015-12-02 05:00:00	SV3	0.369	61.792	1.757
2015-12-02 06:00:00	GU1	NA	430.717	7.55
2015-12-02 06:00:00	IV1	NA	NA	NA
2015-12-02 06:00:00	LU1	NA	118.458	5.953
2015-12-02 06:00:00	PP	0.041	33.933	2.457
2015-12-02 06:00:00	RU1	NA	-1.65	8.24
2015-12-02 06:00:00	RU2	NA	111.225	7.5
2015-12-02 06:00:00	RV1	0.36	60.65	2.573
2015-12-02 06:00:00	SV1	NA	NA	NA
2015-12-02 06:00:00	SV3	0.369	62.108	1.78
2015-12-02 07:00:00	GU1	NA	430.933	7.55
2015-12-02 07:00:00	IV1	NA	NA	NA
2015-12-02 07:00:00	LU1	NA	118.5	5.92
2015-12-02 07:00:00	PP	0.041	33.683	2.45
2015-12-02 07:00:00	RU1	NA	-1.2	8.24
2015-12-02 07:00:00	RU2	NA	111.208	7.497
2015-12-02 07:00:00	RV1	0.359	60.692	2.557
2015-12-02 07:00:00	SV1	NA	NA	NA
2015-12-02 07:00:00	SV3	0.369	62.15	1.793
2015-12-02 08:00:00	GU1	NA	431.783	7.55
2015-12-02 08:00:00	IV1	NA	NA	NA
2015-12-02 08:00:00	LU1	NA	118.767	5.907
2015-12-02 08:00:00	PP	0.041	33.95	2.413
2015-12-02 08:00:00	RU1	NA	-0.992	8.24
2015-12-02 08:00:00	RU2	NA	112	7.497
2015-12-02 08:00:00	RV1	0.359	61.192	2.507
2015-12-02 08:00:00	SV1	NA	NA	NA
2015-12-02 08:00:00	SV3	0.37	62.125	1.803
2015-12-02 09:00:00	GU1	NA	431.5	7.55
2015-12-02 09:00:00	IV1	NA	NA	NA
2015-12-02 09:00:00	LU1	NA	118.542	5.9
2015-12-02 09:00:00	PP	0.041	33.9	2.377
2015-12-02 09:00:00	RU1	NA	-1.275	8.233
2015-12-02 09:00:00	RU2	NA	111.833	7.49
2015-12-02 09:00:00	RV1	0.359	60.908	2.483
2015-12-02 09:00:00	SV1	NA	NA	NA
2015-12-02 09:00:00	SV3	0.369	61.958	1.837
2015-12-02 10:00:00	GU1	NA	431.342	7.55
2015-12-02 10:00:00	IV1	NA	NA	NA
2015-12-02 10:00:00	LU1	NA	118.208	5.9
2015-12-02 10:00:00	PP	0.041	33.567	2.387
2015-12-02 10:00:00	RU1	NA	-1.433	8.233
2015-12-02 10:00:00	RU2	NA	111.617	7.49
2015-12-02 10:00:00	RV1	0.358	60.925	2.493
2015-12-02 10:00:00	SV1	NA	NA	NA
2015-12-02 10:00:00	SV3	0.369	61.683	1.86
2015-12-02 11:00:00	GU1	NA	431.567	7.55
2015-12-02 11:00:00	IV1	NA	NA	NA
2015-12-02 11:00:00	LU1	NA	118.317	5.893
2015-12-02 11:00:00	PP	0.041	33.617	2.47
2015-12-02 11:00:00	RU1	NA	-1.675	8.24
2015-12-02 11:00:00	RU2	NA	111.725	7.483
2015-12-02 11:00:00	RV1	0.358	60.567	2.54
2015-12-02 11:00:00	SV1	NA	NA	NA
2015-12-02 11:00:00	SV3	0.369	61.5	1.893
2015-12-02 12:00:00	GU1	NA	431.817	7.55
2015-12-02 12:00:00	IV1	NA	NA	NA
2015-12-02 12:00:00	LU1	NA	118.1	5.893
2015-12-02 12:00:00	PP	0.041	33.283	2.56
2015-12-02 12:00:00	RU1	NA	-1.658	8.233
2015-12-02 12:00:00	RU2	NA	111.333	7.483
2015-12-02 12:00:00	RV1	0.358	60.583	2.61
2015-12-02 12:00:00	SV1	NA	NA	NA
2015-12-02 12:00:00	SV3	0.369	60.992	1.927
2015-12-02 13:00:00	GU1	NA	431.983	7.55
2015-12-02 13:00:00	IV1	NA	NA	NA
2015-12-02 13:00:00	LU1	NA	118.208	5.893
2015-12-02 13:00:00	PP	0.041	33.683	2.68
2015-12-02 13:00:00	RU1	NA	-1.667	8.233
2015-12-02 13:00:00	RU2	NA	111.85	7.483
2015-12-02 13:00:00	RV1	0.358	60.75	2.633
2015-12-02 13:00:00	SV1	NA	NA	NA
2015-12-02 13:00:00	SV3	0.368	61.158	1.973
2015-12-02 14:00:00	GU1	NA	432.208	7.55
2015-12-02 14:00:00	IV1	NA	NA	NA
2015-12-02 14:00:00	LU1	NA	118.142	5.893
2015-12-02 14:00:00	PP	0.041	33.617	2.84
2015-12-02 14:00:00	RU1	NA	-1.442	8.233
2015-12-02 14:00:00	RU2	NA	112.133	7.49
2015-12-02 14:00:00	RV1	0.357	60.45	2.643
2015-12-02 14:00:00	SV1	NA	NA	NA
2015-12-02 14:00:00	SV3	0.369	60.8	1.963
2015-12-02 15:00:00	GU1	NA	432.025	7.55
2015-12-02 15:00:00	IV1	NA	NA	NA
2015-12-02 15:00:00	LU1	NA	118.425	5.893
2015-12-02 15:00:00	PP	0.041	33.842	2.85
2015-12-02 15:00:00	RU1	NA	-1.275	8.233
2015-12-02 15:00:00	RU2	NA	112.067	7.49
2015-12-02 15:00:00	RV1	0.356	60.617	2.617
2015-12-02 15:00:00	SV1	NA	NA	NA
2015-12-02 15:00:00	SV3	0.368	61.317	1.987
2015-12-02 16:00:00	GU1	NA	432.567	7.55
2015-12-02 16:00:00	IV1	NA	NA	NA
2015-12-02 16:00:00	LU1	NA	118.733	5.9
2015-12-02 16:00:00	PP	0.041	34.383	2.733
2015-12-02 16:00:00	RU1	NA	-0.967	8.233
2015-12-02 16:00:00	RU2	NA	112.783	7.477
2015-12-02 16:00:00	RV1	0.356	60.808	2.563
2015-12-02 16:00:00	SV1	NA	NA	NA
2015-12-02 16:00:00	SV3	0.368	61.333	1.943
2015-12-02 17:00:00	GU1	NA	432.408	7.55
2015-12-02 17:00:00	IV1	NA	NA	NA
2015-12-02 17:00:00	LU1	NA	118.4	5.893
2015-12-02 17:00:00	PP	0.041	33.583	2.657
2015-12-02 17:00:00	RU1	NA	-1.125	8.233
2015-12-02 17:00:00	RU2	NA	112.567	7.477
2015-12-02 17:00:00	RV1	0.356	60.475	2.513
2015-12-02 17:00:00	SV1	NA	NA	NA
2015-12-02 17:00:00	SV3	0.368	60.708	1.93
2015-12-02 18:00:00	GU1	NA	432.725	7.55
2015-12-02 18:00:00	IV1	NA	NA	NA
2015-12-02 18:00:00	LU1	NA	118.542	5.89
2015-12-02 18:00:00	PP	0.041	33.842	2.553
2015-12-02 18:00:00	RU1	NA	-1.042	8.233
2015-12-02 18:00:00	RU2	NA	112.825	7.47
2015-12-02 18:00:00	RV1	0.356	60.5	2.47
2015-12-02 18:00:00	SV1	NA	NA	NA
2015-12-02 18:00:00	SV3	0.368	60.558	1.92
2015-12-02 19:00:00	GU1	NA	432.717	7.55
2015-12-02 19:00:00	IV1	NA	NA	NA
2015-12-02 19:00:00	LU1	NA	118.3	5.89
2015-12-02 19:00:00	PP	0.041	33.6	2.41
2015-12-02 19:00:00	RU1	NA	-1.225	8.227
2015-12-02 19:00:00	RU2	NA	112.933	7.483
2015-12-02 19:00:00	RV1	0.356	60.2	2.433
2015-12-02 19:00:00	SV1	NA	NA	NA
2015-12-02 19:00:00	SV3	0.369	60.725	1.9
2015-12-02 20:00:00	GU1	NA	433.058	7.55
2015-12-02 20:00:00	IV1	NA	NA	NA
2015-12-02 20:00:00	LU1	NA	118.175	5.87
2015-12-02 20:00:00	PP	0.041	33.183	2.333
2015-12-02 20:00:00	RU1	NA	-1.292	8.233
2015-12-02 20:00:00	RU2	NA	112.808	7.463
2015-12-02 20:00:00	RV1	0.357	60.192	2.373
2015-12-02 20:00:00	SV1	NA	NA	NA
2015-12-02 20:00:00	SV3	0.368	60.367	1.877
2015-12-02 21:00:00	GU1	NA	433.375	7.55
2015-12-02 21:00:00	IV1	NA	NA	NA
2015-12-02 21:00:00	LU1	NA	118.142	5.87
2015-12-02 21:00:00	PP	0.041	33.267	2.21
2015-12-02 21:00:00	RU1	NA	-1.208	8.233
2015-12-02 21:00:00	RU2	NA	112.892	7.457
2015-12-02 21:00:00	RV1	0.356	60.508	2.293
2015-12-02 21:00:00	SV1	NA	NA	NA
2015-12-02 21:00:00	SV3	0.368	60.392	1.843
2015-12-02 22:00:00	GU1	NA	433.808	7.55
2015-12-02 22:00:00	IV1	NA	NA	NA
2015-12-02 22:00:00	LU1	NA	118.283	5.87
2015-12-02 22:00:00	PP	0.041	33.408	2.097
2015-12-02 22:00:00	RU1	NA	-1.125	8.227
2015-12-02 22:00:00	RU2	NA	113.325	7.463
2015-12-02 22:00:00	RV1	0.356	61.058	2.203
2015-12-02 22:00:00	SV1	NA	NA	NA
2015-12-02 22:00:00	SV3	0.368	60.533	1.817
2015-12-02 23:00:00	GU1	NA	434.683	7.55
2015-12-02 23:00:00	IV1	NA	NA	NA
2015-12-02 23:00:00	LU1	NA	118.225	5.863
2015-12-02 23:00:00	PP	0.041	33.408	2.027
2015-12-02 23:00:00	RU1	NA	-1.3	8.227
2015-12-02 23:00:00	RU2	NA	113.558	7.47
2015-12-02 23:00:00	RV1	0.355	60.883	2.127
2015-12-02 23:00:00	SV1	NA	NA	NA
2015-12-02 23:00:00	SV3	0.369	60.708	1.793
2015-12-03	GU1	NA	435.525	7.55
2015-12-03	IV1	NA	NA	NA
2015-12-03	LU1	NA	117.725	5.857
2015-12-03	PP	0.041	32.908	1.953
2015-12-03	RU1	NA	-1.8	8.227
2015-12-03	RU2	NA	113.408	7.463
2015-12-03	RV1	0.355	60.558	2.073
2015-12-03	SV1	NA	NA	NA
2015-12-03	SV3	0.37	59.917	1.763
2015-12-03 01:00:00	GU1	NA	436.467	7.55
2015-12-03 01:00:00	IV1	NA	NA	NA
2015-12-03 01:00:00	LU1	NA	117.85	5.857
2015-12-03 01:00:00	PP	0.04	33.033	1.98
2015-12-03 01:00:00	RU1	NA	-1.733	8.227
2015-12-03 01:00:00	RU2	NA	113.533	7.443
2015-12-03 01:00:00	RV1	0.355	60.508	2.057
2015-12-03 01:00:00	SV1	NA	NA	NA
2015-12-03 01:00:00	SV3	0.37	60.217	1.753
2015-12-03 02:00:00	GU1	NA	436.8	7.55
2015-12-03 02:00:00	IV1	NA	NA	NA
2015-12-03 02:00:00	LU1	NA	117.6	5.857
2015-12-03 02:00:00	PP	0.041	32.667	1.97
2015-12-03 02:00:00	RU1	NA	-1.75	8.227
2015-12-03 02:00:00	RU2	NA	113.458	7.45
2015-12-03 02:00:00	RV1	0.367	59.908	2.043
2015-12-03 02:00:00	SV1	NA	NA	NA
2015-12-03 02:00:00	SV3	0.37	59.792	1.747
2015-12-03 03:00:00	GU1	NA	437.742	7.55
2015-12-03 03:00:00	IV1	NA	NA	NA
2015-12-03 03:00:00	LU1	NA	117.608	5.857
2015-12-03 03:00:00	PP	0.041	32.908	1.963
2015-12-03 03:00:00	RU1	NA	-1.858	8.227
2015-12-03 03:00:00	RU2	NA	113.583	7.45
2015-12-03 03:00:00	RV1	0.351	60.208	2.033
2015-12-03 03:00:00	SV1	NA	NA	NA
2015-12-03 03:00:00	SV3	0.37	59.567	1.75
2015-12-03 04:00:00	GU1	NA	439.117	7.55
2015-12-03 04:00:00	IV1	NA	NA	NA
2015-12-03 04:00:00	LU1	NA	117.408	5.857
2015-12-03 04:00:00	PP	0.041	32.592	1.97
2015-12-03 04:00:00	RU1	NA	-1.883	8.227
2015-12-03 04:00:00	RU2	NA	113.558	7.457
2015-12-03 04:00:00	RV1	0.358	59.833	2.02
2015-12-03 04:00:00	SV1	NA	NA	NA
2015-12-03 04:00:00	SV3	0.369	59.367	1.76
2015-12-03 05:00:00	GU1	NA	440.35	7.55
2015-12-03 05:00:00	IV1	NA	NA	NA
2015-12-03 05:00:00	LU1	NA	117.417	5.857
2015-12-03 05:00:00	PP	0.041	32.6	2
2015-12-03 05:00:00	RU1	NA	-1.583	8.227
2015-12-03 05:00:00	RU2	NA	113.8	7.437
2015-12-03 05:00:00	RV1	0.356	59.667	2.01
2015-12-03 05:00:00	SV1	NA	NA	NA
2015-12-03 05:00:00	SV3	0.37	59.55	1.77
2015-12-03 06:00:00	GU1	NA	441.342	7.55
2015-12-03 06:00:00	IV1	NA	NA	NA
2015-12-03 06:00:00	LU1	NA	117.825	5.863
2015-12-03 06:00:00	PP	0.041	32.658	2.03
2015-12-03 06:00:00	RU1	NA	-1.642	8.227
2015-12-03 06:00:00	RU2	NA	113.975	7.437
2015-12-03 06:00:00	RV1	0.355	59.842	2.013
2015-12-03 06:00:00	SV1	NA	NA	NA
2015-12-03 06:00:00	SV3	0.37	59.55	1.777
2015-12-03 07:00:00	GU1	NA	442.333	7.55
2015-12-03 07:00:00	IV1	NA	NA	NA
2015-12-03 07:00:00	LU1	NA	117.475	5.863
2015-12-03 07:00:00	PP	0.041	32.658	2.033
2015-12-03 07:00:00	RU1	NA	-2.225	8.22
2015-12-03 07:00:00	RU2	NA	113.625	7.43
2015-12-03 07:00:00	RV1	0.356	59.2	2.033
2015-12-03 07:00:00	SV1	NA	NA	NA
2015-12-03 07:00:00	SV3	0.37	59.725	1.787
2015-12-03 08:00:00	GU1	NA	442.742	7.55
2015-12-03 08:00:00	IV1	NA	NA	NA
2015-12-03 08:00:00	LU1	NA	117.358	5.883
2015-12-03 08:00:00	PP	0.041	32.192	2.083
2015-12-03 08:00:00	RU1	NA	-2.225	8.22
2015-12-03 08:00:00	RU2	NA	113.45	7.443
2015-12-03 08:00:00	RV1	0.358	58.675	2.06
2015-12-03 08:00:00	SV1	NA	NA	NA
2015-12-03 08:00:00	SV3	0.371	59.55	1.8
2015-12-03 09:00:00	GU1	NA	443.358	7.55
2015-12-03 09:00:00	IV1	NA	NA	NA
2015-12-03 09:00:00	LU1	NA	117.275	5.907
2015-12-03 09:00:00	PP	0.041	32.458	2.17
2015-12-03 09:00:00	RU1	NA	-1.842	8.22
2015-12-03 09:00:00	RU2	NA	113.6	7.437
2015-12-03 09:00:00	RV1	0.359	58.3	2.097
2015-12-03 09:00:00	SV1	NA	NA	NA
2015-12-03 09:00:00	SV3	0.37	59.875	1.813
2015-12-03 10:00:00	GU1	NA	443.85	7.55
2015-12-03 10:00:00	IV1	NA	NA	NA
2015-12-03 10:00:00	LU1	NA	117.125	5.907
2015-12-03 10:00:00	PP	0.041	32.483	2.247
2015-12-03 10:00:00	RU1	NA	-2.167	8.22
2015-12-03 10:00:00	RU2	NA	113.625	7.437
2015-12-03 10:00:00	RV1	0.359	58.5	2.143
2015-12-03 10:00:00	SV1	NA	NA	NA
2015-12-03 10:00:00	SV3	0.371	60.017	1.833
2015-12-03 11:00:00	GU1	NA	444.808	7.55
2015-12-03 11:00:00	IV1	NA	NA	NA
2015-12-03 11:00:00	LU1	NA	117.208	5.907
2015-12-03 11:00:00	PP	0.041	32.625	2.35
2015-12-03 11:00:00	RU1	NA	-1.792	8.22
2015-12-03 11:00:00	RU2	NA	113.65	7.43
2015-12-03 11:00:00	RV1	0.358	58.175	2.2
2015-12-03 11:00:00	SV1	NA	NA	NA
2015-12-03 11:00:00	SV3	0.37	59.75	1.863
2015-12-03 12:00:00	GU1	NA	445.9	7.55
2015-12-03 12:00:00	IV1	NA	NA	NA
2015-12-03 12:00:00	LU1	NA	117.308	5.913
2015-12-03 12:00:00	PP	0.041	32.783	2.487
2015-12-03 12:00:00	RU1	NA	-1.867	8.22
2015-12-03 12:00:00	RU2	NA	114.1	7.43
2015-12-03 12:00:00	RV1	0.357	58.333	2.27
2015-12-03 12:00:00	SV1	NA	NA	NA
2015-12-03 12:00:00	SV3	0.37	60.317	1.897
2015-12-03 13:00:00	GU1	NA	446.208	7.55
2015-12-03 13:00:00	IV1	NA	NA	NA
2015-12-03 13:00:00	LU1	NA	117.5	5.907
2015-12-03 13:00:00	PP	0.04	32.683	2.62
2015-12-03 13:00:00	RU1	NA	-1.967	8.22
2015-12-03 13:00:00	RU2	NA	113.825	7.43
2015-12-03 13:00:00	RV1	0.355	57.708	2.347
2015-12-03 13:00:00	SV1	NA	NA	NA
2015-12-03 13:00:00	SV3	0.369	60.042	1.92
2015-12-03 14:00:00	GU1	NA	446.492	7.55
2015-12-03 14:00:00	IV1	NA	NA	NA
2015-12-03 14:00:00	LU1	NA	117.375	5.907
2015-12-03 14:00:00	PP	0.041	32.967	2.777
2015-12-03 14:00:00	RU1	NA	-1.683	8.22
2015-12-03 14:00:00	RU2	NA	113.933	7.417
2015-12-03 14:00:00	RV1	0.354	57.583	2.427
2015-12-03 14:00:00	SV1	NA	NA	NA
2015-12-03 14:00:00	SV3	0.369	60.267	1.947
2015-12-03 15:00:00	GU1	NA	446.875	7.55
2015-12-03 15:00:00	IV1	NA	NA	NA
2015-12-03 15:00:00	LU1	NA	117.817	5.907
2015-12-03 15:00:00	PP	0.04	33.583	2.92
2015-12-03 15:00:00	RU1	NA	-1.708	8.22
2015-12-03 15:00:00	RU2	NA	114.258	7.423
2015-12-03 15:00:00	RV1	0.353	57.733	2.527
2015-12-03 15:00:00	SV1	NA	NA	NA
2015-12-03 15:00:00	SV3	0.369	60.592	1.977
2015-12-03 16:00:00	GU1	NA	446.817	7.543
2015-12-03 16:00:00	IV1	NA	NA	NA
2015-12-03 16:00:00	LU1	NA	117.583	5.913
2015-12-03 16:00:00	PP	0.04	33.7	3.07
2015-12-03 16:00:00	RU1	NA	-1.417	8.213
2015-12-03 16:00:00	RU2	NA	114.142	7.417
2015-12-03 16:00:00	RV1	0.352	57.675	2.627
2015-12-03 16:00:00	SV1	NA	NA	NA
2015-12-03 16:00:00	SV3	0.37	60.358	1.997
2015-12-03 17:00:00	GU1	NA	447.308	7.55
2015-12-03 17:00:00	IV1	NA	NA	NA
2015-12-03 17:00:00	LU1	NA	117.725	5.9
2015-12-03 17:00:00	PP	0.04	33.608	3.18
2015-12-03 17:00:00	RU1	NA	-1.508	8.22
2015-12-03 17:00:00	RU2	NA	114.342	7.423
2015-12-03 17:00:00	RV1	0.352	57.7	2.727
2015-12-03 17:00:00	SV1	NA	NA	NA
2015-12-03 17:00:00	SV3	0.371	60.5	2.013
2015-12-03 18:00:00	GU1	NA	447.392	7.55
2015-12-03 18:00:00	IV1	NA	NA	NA
2015-12-03 18:00:00	LU1	NA	117.867	5.907
2015-12-03 18:00:00	PP	0.04	33.75	3.287
2015-12-03 18:00:00	RU1	NA	-1.483	8.213
2015-12-03 18:00:00	RU2	NA	114.425	7.403
2015-12-03 18:00:00	RV1	0.353	57.667	2.81
2015-12-03 18:00:00	SV1	NA	NA	NA
2015-12-03 18:00:00	SV3	0.371	60.7	2.037
2015-12-03 19:00:00	GU1	NA	447.15	7.543
2015-12-03 19:00:00	IV1	NA	NA	NA
2015-12-03 19:00:00	LU1	NA	117.8	5.893
2015-12-03 19:00:00	PP	0.04	33.917	3.377
2015-12-03 19:00:00	RU1	NA	-1.725	8.22
2015-12-03 19:00:00	RU2	NA	114.533	7.41
2015-12-03 19:00:00	RV1	0.354	57.892	2.9
2015-12-03 19:00:00	SV1	NA	NA	NA
2015-12-03 19:00:00	SV3	0.372	60.867	2.067
2015-12-03 20:00:00	GU1	NA	447.233	7.55
2015-12-03 20:00:00	IV1	NA	NA	NA
2015-12-03 20:00:00	LU1	NA	117.65	5.877
2015-12-03 20:00:00	PP	0.04	33.592	3.437
2015-12-03 20:00:00	RU1	NA	-1.817	8.213
2015-12-03 20:00:00	RU2	NA	114.442	7.417
2015-12-03 20:00:00	RV1	0.354	57.508	2.973
2015-12-03 20:00:00	SV1	NA	NA	NA
2015-12-03 20:00:00	SV3	0.372	60.892	2.087
2015-12-03 21:00:00	GU1	NA	447.25	7.543
2015-12-03 21:00:00	IV1	NA	NA	NA
2015-12-03 21:00:00	LU1	NA	117.842	5.883
2015-12-03 21:00:00	PP	0.04	33.433	3.503
2015-12-03 21:00:00	RU1	NA	-1.683	8.213
2015-12-03 21:00:00	RU2	NA	114.517	7.403
2015-12-03 21:00:00	RV1	0.355	57.758	3.04
2015-12-03 21:00:00	SV1	NA	NA	NA
2015-12-03 21:00:00	SV3	0.373	61.083	2.11
2015-12-03 22:00:00	GU1	NA	447.483	7.543
2015-12-03 22:00:00	IV1	NA	NA	NA
2015-12-03 22:00:00	LU1	NA	117.958	5.85
2015-12-03 22:00:00	PP	0.04	33.725	3.557
2015-12-03 22:00:00	RU1	NA	-1.45	8.213
2015-12-03 22:00:00	RU2	NA	114.692	7.397
2015-12-03 22:00:00	RV1	0.356	58.05	3.097
2015-12-03 22:00:00	SV1	NA	NA	NA
2015-12-03 22:00:00	SV3	0.373	61.258	2.137
2015-12-03 23:00:00	GU1	NA	447.458	7.543
2015-12-03 23:00:00	IV1	NA	NA	NA
2015-12-03 23:00:00	LU1	NA	117.758	5.85
2015-12-03 23:00:00	PP	0.04	33.525	3.597
2015-12-03 23:00:00	RU1	NA	-1.475	8.213
2015-12-03 23:00:00	RU2	NA	114.725	7.403
2015-12-03 23:00:00	RV1	0.357	58.2	3.143
2015-12-03 23:00:00	SV1	NA	NA	NA
2015-12-03 23:00:00	SV3	0.374	60.883	2.147
2015-12-04	GU1	NA	448.1	7.543
2015-12-04	IV1	NA	NA	NA
2015-12-04	LU1	NA	118.05	5.843
2015-12-04	PP	0.04	33.817	3.61
2015-12-04	RU1	NA	-1.475	8.213
2015-12-04	RU2	NA	115.133	7.39
2015-12-04	RV1	0.358	58.2	3.163
2015-12-04	SV1	NA	NA	NA
2015-12-04	SV3	0.374	61.525	2.15
2015-12-04 01:00:00	GU1	NA	448.183	7.543
2015-12-04 01:00:00	IV1	NA	NA	NA
2015-12-04 01:00:00	LU1	NA	118.017	5.85
2015-12-04 01:00:00	PP	0.04	33.492	3.613
2015-12-04 01:00:00	RU1	NA	-1.158	8.213
2015-12-04 01:00:00	RU2	NA	115.158	7.403
2015-12-04 01:00:00	RV1	0.358	58.225	3.19
2015-12-04 01:00:00	SV1	NA	NA	NA
2015-12-04 01:00:00	SV3	0.374	61.842	2.15
2015-12-04 02:00:00	GU1	NA	448.642	7.543
2015-12-04 02:00:00	IV1	NA	NA	NA
2015-12-04 02:00:00	LU1	NA	118.242	5.85
2015-12-04 02:00:00	PP	0.04	33.425	3.577
2015-12-04 02:00:00	RU1	NA	-1.342	8.213
2015-12-04 02:00:00	RU2	NA	115.208	7.403
2015-12-04 02:00:00	RV1	0.359	58.567	3.193
2015-12-04 02:00:00	SV1	NA	NA	NA
2015-12-04 02:00:00	SV3	0.374	61.6	2.157
2015-12-04 03:00:00	GU1	NA	448.817	7.543
2015-12-04 03:00:00	IV1	NA	NA	NA
2015-12-04 03:00:00	LU1	NA	117.95	5.85
2015-12-04 03:00:00	PP	0.04	33.425	3.517
2015-12-04 03:00:00	RU1	NA	-1.167	8.207
2015-12-04 03:00:00	RU2	NA	115.383	7.383
2015-12-04 03:00:00	RV1	0.359	58.1	3.19
2015-12-04 03:00:00	SV1	NA	NA	NA
2015-12-04 03:00:00	SV3	0.374	61.6	2.163
2015-12-04 04:00:00	GU1	NA	449.142	7.543
2015-12-04 04:00:00	IV1	NA	NA	NA
2015-12-04 04:00:00	LU1	NA	118.1	5.85
2015-12-04 04:00:00	PP	0.041	33.4	3.417
2015-12-04 04:00:00	RU1	NA	-1.425	8.207
2015-12-04 04:00:00	RU2	NA	115.3	7.397
2015-12-04 04:00:00	RV1	0.36	58.25	3.153
2015-12-04 04:00:00	SV1	NA	NA	NA
2015-12-04 04:00:00	SV3	0.374	61.4	2.14
2015-12-04 05:00:00	GU1	NA	449.55	7.543
2015-12-04 05:00:00	IV1	NA	NA	NA
2015-12-04 05:00:00	LU1	NA	118.1	5.85
2015-12-04 05:00:00	PP	0.04	33.458	3.337
2015-12-04 05:00:00	RU1	NA	-1.25	8.207
2015-12-04 05:00:00	RU2	NA	115.533	7.377
2015-12-04 05:00:00	RV1	0.36	58.25	3.127
2015-12-04 05:00:00	SV1	NA	NA	NA
2015-12-04 05:00:00	SV3	0.373	61.75	2.127
2015-12-04 06:00:00	GU1	NA	450.375	7.543
2015-12-04 06:00:00	IV1	NA	NA	NA
2015-12-04 06:00:00	LU1	NA	117.992	5.85
2015-12-04 06:00:00	PP	0.04	33.292	3.247
2015-12-04 06:00:00	RU1	NA	-1.358	8.207
2015-12-04 06:00:00	RU2	NA	115.425	7.383
2015-12-04 06:00:00	RV1	0.36	58.258	3.1
2015-12-04 06:00:00	SV1	NA	NA	NA
2015-12-04 06:00:00	SV3	0.373	61.233	2.117
2015-12-04 07:00:00	GU1	NA	451.583	7.543
2015-12-04 07:00:00	IV1	NA	NA	NA
2015-12-04 07:00:00	LU1	NA	117.8	5.85
2015-12-04 07:00:00	PP	0.041	33.158	3.21
2015-12-04 07:00:00	RU1	NA	-1.55	8.207
2015-12-04 07:00:00	RU2	NA	115.7	7.377
2015-12-04 07:00:00	RV1	0.361	58.358	3.09
2015-12-04 07:00:00	SV1	NA	NA	NA
2015-12-04 07:00:00	SV3	0.373	60.867	2.107
2015-12-04 08:00:00	GU1	NA	452.058	7.543
2015-12-04 08:00:00	IV1	NA	NA	NA
2015-12-04 08:00:00	LU1	NA	117.692	5.837
2015-12-04 08:00:00	PP	0.041	33.167	3.203
2015-12-04 08:00:00	RU1	NA	-1.483	8.207
2015-12-04 08:00:00	RU2	NA	115.358	7.397
2015-12-04 08:00:00	RV1	0.361	58.017	3.093
2015-12-04 08:00:00	SV1	NA	NA	NA
2015-12-04 08:00:00	SV3	0.373	61.167	2.11
2015-12-04 09:00:00	GU1	NA	452.842	7.543
2015-12-04 09:00:00	IV1	NA	NA	NA
2015-12-04 09:00:00	LU1	NA	117.6	5.843
2015-12-04 09:00:00	PP	0.04	32.9	3.2
2015-12-04 09:00:00	RU1	NA	-1.75	8.207
2015-12-04 09:00:00	RU2	NA	115.675	7.37
2015-12-04 09:00:00	RV1	0.361	58.042	3.087
2015-12-04 09:00:00	SV1	NA	NA	NA
2015-12-04 09:00:00	SV3	0.373	60.55	2.137
2015-12-04 10:00:00	GU1	NA	454.525	7.543
2015-12-04 10:00:00	IV1	NA	NA	NA
2015-12-04 10:00:00	LU1	NA	117.592	5.877
2015-12-04 10:00:00	PP	0.04	32.95	3.283
2015-12-04 10:00:00	RU1	NA	-1.642	8.207
2015-12-04 10:00:00	RU2	NA	115.842	7.37
2015-12-04 10:00:00	RV1	0.361	57.975	3.117
2015-12-04 10:00:00	SV1	NA	NA	NA
2015-12-04 10:00:00	SV3	0.373	60.833	2.183
2015-12-04 11:00:00	GU1	NA	456.175	7.543
2015-12-04 11:00:00	IV1	NA	NA	NA
2015-12-04 11:00:00	LU1	NA	117.492	5.883
2015-12-04 11:00:00	PP	0.04	32.967	3.417
2015-12-04 11:00:00	RU1	NA	-1.742	8.207
2015-12-04 11:00:00	RU2	NA	115.508	7.377
2015-12-04 11:00:00	RV1	0.361	57.992	3.153
2015-12-04 11:00:00	SV1	NA	NA	NA
2015-12-04 11:00:00	SV3	0.373	61.025	2.253
2015-12-04 12:00:00	GU1	NA	457.842	7.543
2015-12-04 12:00:00	IV1	NA	NA	NA
2015-12-04 12:00:00	LU1	NA	117.292	5.883
2015-12-04 12:00:00	PP	0.04	32.942	3.56
2015-12-04 12:00:00	RU1	NA	-1.942	8.207
2015-12-04 12:00:00	RU2	NA	115.717	7.357
2015-12-04 12:00:00	RV1	0.361	57.675	3.223
2015-12-04 12:00:00	SV1	NA	NA	NA
2015-12-04 12:00:00	SV3	0.373	60.533	2.313
2015-12-04 13:00:00	GU1	NA	459.942	7.543
2015-12-04 13:00:00	IV1	NA	NA	NA
2015-12-04 13:00:00	LU1	NA	117.642	5.883
2015-12-04 13:00:00	PP	0.041	33.467	3.687
2015-12-04 13:00:00	RU1	NA	-1.417	8.207
2015-12-04 13:00:00	RU2	NA	116.183	7.363
2015-12-04 13:00:00	RV1	0.361	58.083	3.283
2015-12-04 13:00:00	SV1	NA	NA	NA
2015-12-04 13:00:00	SV3	0.373	60.825	2.36
2015-12-04 14:00:00	GU1	NA	462.442	7.543
2015-12-04 14:00:00	IV1	NA	NA	NA
2015-12-04 14:00:00	LU1	NA	117.633	5.823
2015-12-04 14:00:00	PP	0.04	33.283	3.803
2015-12-04 14:00:00	RU1	NA	-1.775	8.2
2015-12-04 14:00:00	RU2	NA	116.642	7.363
2015-12-04 14:00:00	RV1	0.361	58.6	3.337
2015-12-04 14:00:00	SV1	NA	NA	NA
2015-12-04 14:00:00	SV3	0.372	60.7	2.413
2015-12-04 15:00:00	GU1	NA	464.783	7.543
2015-12-04 15:00:00	IV1	NA	NA	NA
2015-12-04 15:00:00	LU1	NA	117.408	5.823
2015-12-04 15:00:00	PP	0.04	33.233	3.883
2015-12-04 15:00:00	RU1	NA	-1.825	8.2
2015-12-04 15:00:00	RU2	NA	116.533	7.35
2015-12-04 15:00:00	RV1	0.362	58.375	3.367
2015-12-04 15:00:00	SV1	NA	NA	NA
2015-12-04 15:00:00	SV3	0.372	60.592	2.45
2015-12-04 16:00:00	GU1	NA	466.758	7.543
2015-12-04 16:00:00	IV1	NA	NA	NA
2015-12-04 16:00:00	LU1	NA	117.808	5.817
2015-12-04 16:00:00	PP	0.04	33.458	3.95
2015-12-04 16:00:00	RU1	NA	-1.658	8.2
2015-12-04 16:00:00	RU2	NA	116.992	7.363
2015-12-04 16:00:00	RV1	0.362	58.483	3.407
2015-12-04 16:00:00	SV1	NA	NA	NA
2015-12-04 16:00:00	SV3	0.372	60.933	2.487
2015-12-04 17:00:00	GU1	NA	467.5	7.543
2015-12-04 17:00:00	IV1	NA	NA	NA
2015-12-04 17:00:00	LU1	NA	117.558	5.817
2015-12-04 17:00:00	PP	0.04	33.617	4.03
2015-12-04 17:00:00	RU1	NA	-1.675	8.2
2015-12-04 17:00:00	RU2	NA	116.8	7.357
2015-12-04 17:00:00	RV1	0.362	58.175	3.46
2015-12-04 17:00:00	SV1	NA	NA	NA
2015-12-04 17:00:00	SV3	0.371	61.092	2.533
2015-12-04 18:00:00	GU1	NA	468.567	7.543
2015-12-04 18:00:00	IV1	NA	NA	NA
2015-12-04 18:00:00	LU1	NA	117.808	5.803
2015-12-04 18:00:00	PP	0.04	34.042	4.1
2015-12-04 18:00:00	RU1	NA	-1.367	8.2
2015-12-04 18:00:00	RU2	NA	116.992	7.357
2015-12-04 18:00:00	RV1	0.362	58.95	3.517
2015-12-04 18:00:00	SV1	NA	NA	NA
2015-12-04 18:00:00	SV3	0.371	62.1	2.573
2015-12-04 19:00:00	GU1	NA	469.158	7.543
2015-12-04 19:00:00	IV1	NA	NA	NA
2015-12-04 19:00:00	LU1	NA	118.167	5.803
2015-12-04 19:00:00	PP	0.04	34.867	4.173
2015-12-04 19:00:00	RU1	NA	-1.358	8.2
2015-12-04 19:00:00	RU2	NA	117.408	7.343
2015-12-04 19:00:00	RV1	0.361	59.658	3.563
2015-12-04 19:00:00	SV1	NA	NA	NA
2015-12-04 19:00:00	SV3	0.37	62.225	2.617
2015-12-04 20:00:00	GU1	NA	469.25	7.543
2015-12-04 20:00:00	IV1	NA	NA	NA
2015-12-04 20:00:00	LU1	NA	117.675	5.823
2015-12-04 20:00:00	PP	0.04	34.258	4.237
2015-12-04 20:00:00	RU1	NA	-1.675	8.2
2015-12-04 20:00:00	RU2	NA	116.975	7.357
2015-12-04 20:00:00	RV1	0.361	59.808	3.6
2015-12-04 20:00:00	SV1	NA	NA	NA
2015-12-04 20:00:00	SV3	0.37	62.083	2.67
2015-12-04 21:00:00	GU1	NA	469.7	7.543
2015-12-04 21:00:00	IV1	NA	NA	NA
2015-12-04 21:00:00	LU1	NA	117.425	5.837
2015-12-04 21:00:00	PP	0.04	34.3	4.297
2015-12-04 21:00:00	RU1	NA	-1.633	8.2
2015-12-04 21:00:00	RU2	NA	117.017	7.33
2015-12-04 21:00:00	RV1	0.361	59.792	3.633
2015-12-04 21:00:00	SV1	NA	NA	NA
2015-12-04 21:00:00	SV3	0.37	62.242	2.71
2015-12-04 22:00:00	GU1	NA	469.792	7.543
2015-12-04 22:00:00	IV1	NA	NA	NA
2015-12-04 22:00:00	LU1	NA	117.575	5.843
2015-12-04 22:00:00	PP	0.04	34.333	4.337
2015-12-04 22:00:00	RU1	NA	-1.717	8.2
2015-12-04 22:00:00	RU2	NA	117.167	7.323
2015-12-04 22:00:00	RV1	0.361	59.767	3.683
2015-12-04 22:00:00	SV1	NA	NA	NA
2015-12-04 22:00:00	SV3	0.37	62.392	2.747
2015-12-04 23:00:00	GU1	NA	469.558	7.543
2015-12-04 23:00:00	IV1	NA	NA	NA
2015-12-04 23:00:00	LU1	NA	118.042	5.843
2015-12-04 23:00:00	PP	0.04	34.625	4.39
2015-12-04 23:00:00	RU1	NA	-1.542	8.2
2015-12-04 23:00:00	RU2	NA	117.167	7.317
2015-12-04 23:00:00	RV1	0.36	59.592	3.743
2015-12-04 23:00:00	SV1	NA	NA	NA
2015-12-04 23:00:00	SV3	0.37	63.033	2.783
2015-12-05	GU1	NA	468.5	7.543
2015-12-05	IV1	NA	NA	NA
2015-12-05	LU1	NA	117.858	5.857
2015-12-05	PP	0.04	34.442	4.423
2015-12-05	RU1	NA	-1.608	8.193
2015-12-05	RU2	NA	116.867	7.33
2015-12-05	RV1	0.359	59.467	3.8
2015-12-05	SV1	NA	NA	NA
2015-12-05	SV3	0.369	63.2	2.817
2015-12-05 01:00:00	GU1	NA	466.792	7.543
2015-12-05 01:00:00	IV1	NA	NA	NA
2015-12-05 01:00:00	LU1	NA	118.133	5.85
2015-12-05 01:00:00	PP	0.04	34.6	4.433
2015-12-05 01:00:00	RU1	NA	-1.742	8.193
2015-12-05 01:00:00	RU2	NA	117.083	7.323
2015-12-05 01:00:00	RV1	0.359	59.508	3.84
2015-12-05 01:00:00	SV1	NA	NA	NA
2015-12-05 01:00:00	SV3	0.37	63.592	2.85
2015-12-05 02:00:00	GU1	NA	465.383	7.543
2015-12-05 02:00:00	IV1	NA	NA	NA
2015-12-05 02:00:00	LU1	NA	118.242	5.907
2015-12-05 02:00:00	PP	0.04	34.65	4.37
2015-12-05 02:00:00	RU1	NA	-1.517	8.193
2015-12-05 02:00:00	RU2	NA	117.017	7.33
2015-12-05 02:00:00	RV1	0.359	60.492	3.853
2015-12-05 02:00:00	SV1	NA	NA	NA
2015-12-05 02:00:00	SV3	0.369	64.05	2.87
2015-12-05 03:00:00	GU1	NA	464.208	7.543
2015-12-05 03:00:00	IV1	NA	NA	NA
2015-12-05 03:00:00	LU1	NA	118.525	5.96
2015-12-05 03:00:00	PP	0.04	34.758	4.28
2015-12-05 03:00:00	RU1	NA	-0.942	8.193
2015-12-05 03:00:00	RU2	NA	117.533	7.303
2015-12-05 03:00:00	RV1	0.36	60.133	3.837
2015-12-05 03:00:00	SV1	NA	NA	NA
2015-12-05 03:00:00	SV3	0.37	64.392	2.883
2015-12-05 04:00:00	GU1	NA	462.408	7.543
2015-12-05 04:00:00	IV1	NA	NA	NA
2015-12-05 04:00:00	LU1	NA	118.125	5.947
2015-12-05 04:00:00	PP	0.041	34.417	4.143
2015-12-05 04:00:00	RU1	NA	-0.758	8.193
2015-12-05 04:00:00	RU2	NA	117.425	7.29
2015-12-05 04:00:00	RV1	0.362	60.2	3.783
2015-12-05 04:00:00	SV1	NA	NA	NA
2015-12-05 04:00:00	SV3	0.369	64.283	2.877
2015-12-05 05:00:00	GU1	NA	460.85	7.543
2015-12-05 05:00:00	IV1	NA	NA	NA
2015-12-05 05:00:00	LU1	NA	117.908	5.893
2015-12-05 05:00:00	PP	0.04	34.025	4.08
2015-12-05 05:00:00	RU1	NA	-1.558	8.193
2015-12-05 05:00:00	RU2	NA	117.033	7.303
2015-12-05 05:00:00	RV1	0.363	59.05	3.763
2015-12-05 05:00:00	SV1	NA	NA	NA
2015-12-05 05:00:00	SV3	0.37	63.775	2.9
2015-12-05 06:00:00	GU1	NA	460.675	7.543
2015-12-05 06:00:00	IV1	NA	NA	NA
2015-12-05 06:00:00	LU1	NA	117.908	6
2015-12-05 06:00:00	PP	0.041	34.025	4.077
2015-12-05 06:00:00	RU1	NA	-1.325	8.193
2015-12-05 06:00:00	RU2	NA	117.208	7.047
2015-12-05 06:00:00	RV1	0.364	57.708	3.76
2015-12-05 06:00:00	SV1	NA	NA	NA
2015-12-05 06:00:00	SV3	0.369	64.417	2.94
2015-12-05 07:00:00	GU1	NA	460.467	7.537
2015-12-05 07:00:00	IV1	NA	NA	NA
2015-12-05 07:00:00	LU1	NA	118.05	6.053
2015-12-05 07:00:00	PP	0.041	33.817	4.067
2015-12-05 07:00:00	RU1	NA	-1.475	8.193
2015-12-05 07:00:00	RU2	NA	117.058	7.06
2015-12-05 07:00:00	RV1	0.364	55.867	3.767
2015-12-05 07:00:00	SV1	NA	NA	NA
2015-12-05 07:00:00	SV3	0.369	64.442	2.967
2015-12-05 08:00:00	GU1	NA	459.375	7.543
2015-12-05 08:00:00	IV1	NA	NA	NA
2015-12-05 08:00:00	LU1	NA	118.008	6.013
2015-12-05 08:00:00	PP	0.04	33.658	4.103
2015-12-05 08:00:00	RU1	NA	-1.633	8.193
2015-12-05 08:00:00	RU2	NA	117.075	7.047
2015-12-05 08:00:00	RV1	0.365	54.075	3.803
2015-12-05 08:00:00	SV1	NA	NA	NA
2015-12-05 08:00:00	SV3	0.369	63.933	3.013
2015-12-05 09:00:00	GU1	NA	459.2	7.537
2015-12-05 09:00:00	IV1	NA	NA	NA
2015-12-05 09:00:00	LU1	NA	118.125	6.027
2015-12-05 09:00:00	PP	0.041	34.067	4.137
2015-12-05 09:00:00	RU1	NA	-1.342	8.193
2015-12-05 09:00:00	RU2	NA	117.308	7.027
2015-12-05 09:00:00	RV1	0.366	53.725	3.853
2015-12-05 09:00:00	SV1	NA	NA	NA
2015-12-05 09:00:00	SV3	0.37	64.108	3.04
2015-12-05 10:00:00	GU1	NA	458.725	7.537
2015-12-05 10:00:00	IV1	NA	NA	NA
2015-12-05 10:00:00	LU1	NA	117.825	6.013
2015-12-05 10:00:00	PP	0.041	33.708	4.2
2015-12-05 10:00:00	RU1	NA	-1.817	8.193
2015-12-05 10:00:00	RU2	NA	116.95	7.113
2015-12-05 10:00:00	RV1	0.367	56.05	3.903
2015-12-05 10:00:00	SV1	NA	NA	NA
2015-12-05 10:00:00	SV3	0.369	63.108	3.08
2015-12-05 11:00:00	GU1	NA	459.075	7.537
2015-12-05 11:00:00	IV1	NA	NA	NA
2015-12-05 11:00:00	LU1	NA	117.65	6.033
2015-12-05 11:00:00	PP	0.041	33.475	4.293
2015-12-05 11:00:00	RU1	NA	-1.7	8.187
2015-12-05 11:00:00	RU2	NA	117.183	7.08
2015-12-05 11:00:00	RV1	0.37	62.233	3.947
2015-12-05 11:00:00	SV1	NA	NA	NA
2015-12-05 11:00:00	SV3	0.369	62.817	3.117
2015-12-05 12:00:00	GU1	NA	460.05	7.537
2015-12-05 12:00:00	IV1	NA	NA	NA
2015-12-05 12:00:00	LU1	NA	117.867	6.033
2015-12-05 12:00:00	PP	0.041	33.808	4.38
2015-12-05 12:00:00	RU1	NA	-1.892	8.187
2015-12-05 12:00:00	RU2	NA	117.4	7.093
2015-12-05 12:00:00	RV1	0.375	67.175	3.957
2015-12-05 12:00:00	SV1	NA	NA	NA
2015-12-05 12:00:00	SV3	0.369	62.1	3.157
2015-12-05 13:00:00	GU1	NA	461.075	7.537
2015-12-05 13:00:00	IV1	NA	NA	NA
2015-12-05 13:00:00	LU1	NA	118.075	6.033
2015-12-05 13:00:00	PP	0.041	33.9	4.473
2015-12-05 13:00:00	RU1	NA	-1.858	8.187
2015-12-05 13:00:00	RU2	NA	117.317	7.093
2015-12-05 13:00:00	RV1	0.385	68.725	4.077
2015-12-05 13:00:00	SV1	NA	NA	NA
2015-12-05 13:00:00	SV3	0.369	61.667	3.213
2015-12-05 14:00:00	GU1	NA	462.35	7.537
2015-12-05 14:00:00	IV1	NA	NA	NA
2015-12-05 14:00:00	LU1	NA	118.242	5.973
2015-12-05 14:00:00	PP	0.041	34.358	4.56
2015-12-05 14:00:00	RU1	NA	-1.575	8.187
2015-12-05 14:00:00	RU2	NA	117.425	7.067
2015-12-05 14:00:00	RV1	0.377	69.475	4.063
2015-12-05 14:00:00	SV1	NA	NA	NA
2015-12-05 14:00:00	SV3	0.369	60.958	3.277
2015-12-05 15:00:00	GU1	NA	463.15	7.537
2015-12-05 15:00:00	IV1	NA	NA	NA
2015-12-05 15:00:00	LU1	NA	118.283	5.947
2015-12-05 15:00:00	PP	0.041	34.692	4.65
2015-12-05 15:00:00	RU1	NA	-1.592	8.187
2015-12-05 15:00:00	RU2	NA	117.642	7.093
2015-12-05 15:00:00	RV1	0.368	70.275	3.993
2015-12-05 15:00:00	SV1	NA	NA	NA
2015-12-05 15:00:00	SV3	0.368	60.417	3.337
2015-12-05 16:00:00	GU1	NA	463.5	7.537
2015-12-05 16:00:00	IV1	NA	NA	NA
2015-12-05 16:00:00	LU1	NA	118.167	5.987
2015-12-05 16:00:00	PP	0.041	35.217	4.753
2015-12-05 16:00:00	RU1	NA	-2.058	8.187
2015-12-05 16:00:00	RU2	NA	117.467	7.093
2015-12-05 16:00:00	RV1	0.358	70.8	3.957
2015-12-05 16:00:00	SV1	NA	NA	NA
2015-12-05 16:00:00	SV3	0.367	60.125	3.4
2015-12-05 17:00:00	GU1	NA	463.975	7.537
2015-12-05 17:00:00	IV1	NA	NA	NA
2015-12-05 17:00:00	LU1	NA	118.817	5.947
2015-12-05 17:00:00	PP	0.04	36.333	4.857
2015-12-05 17:00:00	RU1	NA	-1.408	8.187
2015-12-05 17:00:00	RU2	NA	117.708	7.047
2015-12-05 17:00:00	RV1	0.352	71.275	3.94
2015-12-05 17:00:00	SV1	NA	NA	NA
2015-12-05 17:00:00	SV3	0.367	60.25	3.467
2015-12-05 18:00:00	GU1	NA	464.892	7.537
2015-12-05 18:00:00	IV1	NA	NA	NA
2015-12-05 18:00:00	LU1	NA	118.567	5.9
2015-12-05 18:00:00	PP	0.04	36.55	4.927
2015-12-05 18:00:00	RU1	NA	-1.425	8.187
2015-12-05 18:00:00	RU2	NA	117.75	7.067
2015-12-05 18:00:00	RV1	0.35	71.142	3.973
2015-12-05 18:00:00	SV1	NA	NA	NA
2015-12-05 18:00:00	SV3	0.367	60.758	3.527
2015-12-05 19:00:00	GU1	NA	464.983	7.537
2015-12-05 19:00:00	IV1	NA	NA	NA
2015-12-05 19:00:00	LU1	NA	118.717	5.9
2015-12-05 19:00:00	PP	0.04	36.7	4.98
2015-12-05 19:00:00	RU1	NA	-1.333	8.187
2015-12-05 19:00:00	RU2	NA	118.017	7.073
2015-12-05 19:00:00	RV1	0.35	71.117	4.023
2015-12-05 19:00:00	SV1	NA	NA	NA
2015-12-05 19:00:00	SV3	0.366	62.075	3.58
2015-12-05 20:00:00	GU1	NA	465.333	7.537
2015-12-05 20:00:00	IV1	NA	NA	NA
2015-12-05 20:00:00	LU1	NA	118.308	5.907
2015-12-05 20:00:00	PP	0.04	36.117	5.04
2015-12-05 20:00:00	RU1	NA	-1.567	8.18
2015-12-05 20:00:00	RU2	NA	118.017	7.047
2015-12-05 20:00:00	RV1	0.349	70.942	4.08
2015-12-05 20:00:00	SV1	NA	NA	NA
2015-12-05 20:00:00	SV3	0.366	62.892	3.633
2015-12-05 21:00:00	GU1	NA	465.375	7.537
2015-12-05 21:00:00	IV1	NA	NA	NA
2015-12-05 21:00:00	LU1	NA	118.583	5.907
2015-12-05 21:00:00	PP	0.04	36.275	5.1
2015-12-05 21:00:00	RU1	NA	-1.35	8.18
2015-12-05 21:00:00	RU2	NA	118.642	7.093
2015-12-05 21:00:00	RV1	0.35	71.392	4.153
2015-12-05 21:00:00	SV1	NA	NA	NA
2015-12-05 21:00:00	SV3	0.366	64.392	3.687
2015-12-05 22:00:00	GU1	NA	465.4	7.537
2015-12-05 22:00:00	IV1	NA	NA	NA
2015-12-05 22:00:00	LU1	NA	118.025	5.913
2015-12-05 22:00:00	PP	0.041	36.008	5.163
2015-12-05 22:00:00	RU1	NA	-1.5	8.18
2015-12-05 22:00:00	RU2	NA	118.842	7.087
2015-12-05 22:00:00	RV1	0.351	69.608	4.24
2015-12-05 22:00:00	SV1	NA	NA	NA
2015-12-05 22:00:00	SV3	0.365	66.05	3.733
2015-12-05 23:00:00	GU1	NA	465.725	7.537
2015-12-05 23:00:00	IV1	NA	NA	NA
2015-12-05 23:00:00	LU1	NA	118.525	5.92
2015-12-05 23:00:00	PP	0.04	36.333	5.233
2015-12-05 23:00:00	RU1	NA	-1.583	8.18
2015-12-05 23:00:00	RU2	NA	119.75	7.033
2015-12-05 23:00:00	RV1	0.354	68.125	4.347
2015-12-05 23:00:00	SV1	NA	NA	NA
2015-12-05 23:00:00	SV3	0.364	67.892	3.79
2015-12-06	GU1	NA	466.225	7.537
2015-12-06	IV1	NA	NA	NA
2015-12-06	LU1	NA	118.675	5.92
2015-12-06	PP	0.04	36.833	5.3
2015-12-06	RU1	NA	-1.492	8.18
2015-12-06	RU2	NA	119.667	7.033
2015-12-06	RV1	0.357	66.933	4.457
2015-12-06	SV1	NA	NA	NA
2015-12-06	SV3	0.363	69.85	3.843
2015-12-06 01:00:00	GU1	NA	466.317	7.537
2015-12-06 01:00:00	IV1	NA	NA	NA
2015-12-06 01:00:00	LU1	NA	118.883	5.92
2015-12-06 01:00:00	PP	0.04	37.158	5.37
2015-12-06 01:00:00	RU1	NA	-1.342	8.18
2015-12-06 01:00:00	RU2	NA	119.992	7.033
2015-12-06 01:00:00	RV1	0.359	66.267	4.567
2015-12-06 01:00:00	SV1	NA	NA	NA
2015-12-06 01:00:00	SV3	0.362	71.167	3.893
2015-12-06 02:00:00	GU1	NA	466.383	7.537
2015-12-06 02:00:00	IV1	NA	NA	NA
2015-12-06 02:00:00	LU1	NA	119.183	5.927
2015-12-06 02:00:00	PP	0.04	37.633	5.433
2015-12-06 02:00:00	RU1	NA	-0.867	8.18
2015-12-06 02:00:00	RU2	NA	120.7	6.96
2015-12-06 02:00:00	RV1	0.361	66.1	4.67
2015-12-06 02:00:00	SV1	NA	NA	NA
2015-12-06 02:00:00	SV3	0.361	72.458	3.943
2015-12-06 03:00:00	GU1	NA	466.358	7.537
2015-12-06 03:00:00	IV1	NA	NA	NA
2015-12-06 03:00:00	LU1	NA	119.042	5.94
2015-12-06 03:00:00	PP	0.04	37.317	5.47
2015-12-06 03:00:00	RU1	NA	-1.533	8.18
2015-12-06 03:00:00	RU2	NA	120.85	6.96
2015-12-06 03:00:00	RV1	0.364	66.25	4.777
2015-12-06 03:00:00	SV1	NA	NA	NA
2015-12-06 03:00:00	SV3	0.36	73.95	3.99
2015-12-06 04:00:00	GU1	NA	466.883	7.537
2015-12-06 04:00:00	IV1	NA	NA	NA
2015-12-06 04:00:00	LU1	NA	119.1	5.94
2015-12-06 04:00:00	PP	0.04	37.667	5.503
2015-12-06 04:00:00	RU1	NA	-1.417	8.18
2015-12-06 04:00:00	RU2	NA	121.55	6.96
2015-12-06 04:00:00	RV1	0.366	67.942	4.877
2015-12-06 04:00:00	SV1	NA	NA	NA
2015-12-06 04:00:00	SV3	0.36	75.467	4.04
2015-12-06 05:00:00	GU1	NA	466.8	7.537
2015-12-06 05:00:00	IV1	NA	NA	NA
2015-12-06 05:00:00	LU1	NA	119.25	5.94
2015-12-06 05:00:00	PP	0.04	37.992	5.54
2015-12-06 05:00:00	RU1	NA	-1.617	8.173
2015-12-06 05:00:00	RU2	NA	122.458	6.973
2015-12-06 05:00:00	RV1	0.368	69.258	4.97
2015-12-06 05:00:00	SV1	NA	NA	NA
2015-12-06 05:00:00	SV3	0.359	77.6	4.097
2015-12-06 06:00:00	GU1	NA	467.1	7.537
2015-12-06 06:00:00	IV1	NA	NA	NA
2015-12-06 06:00:00	LU1	NA	119.55	5.953
2015-12-06 06:00:00	PP	0.04	38.292	5.563
2015-12-06 06:00:00	RU1	NA	-1.317	8.173
2015-12-06 06:00:00	RU2	NA	123.808	6.967
2015-12-06 06:00:00	RV1	0.369	71.367	5.053
2015-12-06 06:00:00	SV1	NA	NA	NA
2015-12-06 06:00:00	SV3	0.357	79.067	4.167
2015-12-06 07:00:00	GU1	NA	466.625	7.537
2015-12-06 07:00:00	IV1	NA	NA	NA
2015-12-06 07:00:00	LU1	NA	119.425	5.953
2015-12-06 07:00:00	PP	0.04	38.167	5.587
2015-12-06 07:00:00	RU1	NA	-1.617	8.173
2015-12-06 07:00:00	RU2	NA	124.325	6.96
2015-12-06 07:00:00	RV1	0.368	73.4	5.117
2015-12-06 07:00:00	SV1	NA	NA	NA
2015-12-06 07:00:00	SV3	0.355	80.108	4.24
2015-12-06 08:00:00	GU1	NA	466.542	7.537
2015-12-06 08:00:00	IV1	NA	NA	NA
2015-12-06 08:00:00	LU1	NA	119.575	5.973
2015-12-06 08:00:00	PP	0.04	38.142	5.607
2015-12-06 08:00:00	RU1	NA	-1.467	8.173
2015-12-06 08:00:00	RU2	NA	125.583	7
2015-12-06 08:00:00	RV1	0.366	76.583	5.147
2015-12-06 08:00:00	SV1	NA	NA	NA
2015-12-06 08:00:00	SV3	0.355	81.425	4.297
2015-12-06 09:00:00	GU1	NA	466.283	7.537
2015-12-06 09:00:00	IV1	NA	NA	NA
2015-12-06 09:00:00	LU1	NA	119.725	5.967
2015-12-06 09:00:00	PP	0.04	38.467	5.627
2015-12-06 09:00:00	RU1	NA	-1.317	8.173
2015-12-06 09:00:00	RU2	NA	126.842	6.987
2015-12-06 09:00:00	RV1	0.362	79.183	5.157
2015-12-06 09:00:00	SV1	NA	NA	NA
2015-12-06 09:00:00	SV3	0.355	82.858	4.357
2015-12-06 10:00:00	GU1	NA	465.875	7.537
2015-12-06 10:00:00	IV1	NA	NA	NA
2015-12-06 10:00:00	LU1	NA	119.842	5.987
2015-12-06 10:00:00	PP	0.04	38.642	5.653
2015-12-06 10:00:00	RU1	NA	-1.142	8.173
2015-12-06 10:00:00	RU2	NA	127.775	6.993
2015-12-06 10:00:00	RV1	0.358	81.225	5.143
2015-12-06 10:00:00	SV1	NA	NA	NA
2015-12-06 10:00:00	SV3	0.354	84.2	4.407
2015-12-06 11:00:00	GU1	NA	465.633	7.537
2015-12-06 11:00:00	IV1	NA	NA	NA
2015-12-06 11:00:00	LU1	NA	119.833	5.993
2015-12-06 11:00:00	PP	0.04	38.633	5.7
2015-12-06 11:00:00	RU1	NA	-1.617	8.173
2015-12-06 11:00:00	RU2	NA	128.583	6.967
2015-12-06 11:00:00	RV1	0.352	82.383	5.147
2015-12-06 11:00:00	SV1	NA	NA	NA
2015-12-06 11:00:00	SV3	0.351	85.417	4.46
2015-12-06 12:00:00	GU1	NA	465.55	7.537
2015-12-06 12:00:00	IV1	NA	NA	NA
2015-12-06 12:00:00	LU1	NA	120.508	6.02
2015-12-06 12:00:00	PP	0.04	39.25	5.74
2015-12-06 12:00:00	RU1	NA	-1.642	8.173
2015-12-06 12:00:00	RU2	NA	130.075	6.993
2015-12-06 12:00:00	RV1	0.349	83.233	5.157
2015-12-06 12:00:00	SV1	NA	NA	NA
2015-12-06 12:00:00	SV3	0.348	86.733	4.517
2015-12-06 13:00:00	GU1	NA	465.225	7.537
2015-12-06 13:00:00	IV1	NA	NA	NA
2015-12-06 13:00:00	LU1	NA	120.475	6.053
2015-12-06 13:00:00	PP	0.041	39.392	5.787
2015-12-06 13:00:00	RU1	NA	-1.792	8.173
2015-12-06 13:00:00	RU2	NA	131.092	6.98
2015-12-06 13:00:00	RV1	0.315	84.542	5.19
2015-12-06 13:00:00	SV1	NA	NA	NA
2015-12-06 13:00:00	SV3	0.346	89.442	4.567
2015-12-06 14:00:00	GU1	NA	465.375	7.537
2015-12-06 14:00:00	IV1	NA	NA	NA
2015-12-06 14:00:00	LU1	NA	120.917	6.02
2015-12-06 14:00:00	PP	0.04	39.833	5.843
2015-12-06 14:00:00	RU1	NA	-1.467	8.173
2015-12-06 14:00:00	RU2	NA	132.758	6.917
2015-12-06 14:00:00	RV1	0.289	86.908	5.263
2015-12-06 14:00:00	SV1	NA	NA	NA
2015-12-06 14:00:00	SV3	0.344	91.283	4.623
2015-12-06 15:00:00	GU1	NA	464.992	7.537
2015-12-06 15:00:00	IV1	NA	NA	NA
2015-12-06 15:00:00	LU1	NA	121.292	6.027
2015-12-06 15:00:00	PP	0.04	40.325	5.913
2015-12-06 15:00:00	RU1	NA	-1.617	8.173
2015-12-06 15:00:00	RU2	NA	134.067	6.897
2015-12-06 15:00:00	RV1	0.284	87.458	5.323
2015-12-06 15:00:00	SV1	NA	NA	NA
2015-12-06 15:00:00	SV3	0.343	93.117	4.683
2015-12-06 16:00:00	GU1	NA	464.667	7.537
2015-12-06 16:00:00	IV1	NA	NA	NA
2015-12-06 16:00:00	LU1	NA	121.433	6.027
2015-12-06 16:00:00	PP	0.041	40.642	5.96
2015-12-06 16:00:00	RU1	NA	-1.942	8.167
2015-12-06 16:00:00	RU2	NA	135.608	6.89
2015-12-06 16:00:00	RV1	0.269	88.183	5.357
2015-12-06 16:00:00	SV1	NA	NA	NA
2015-12-06 16:00:00	SV3	0.342	95.008	4.737
2015-12-06 17:00:00	GU1	NA	464.258	7.537
2015-12-06 17:00:00	IV1	NA	NA	NA
2015-12-06 17:00:00	LU1	NA	121.9	6.04
2015-12-06 17:00:00	PP	0.04	41.283	6.02
2015-12-06 17:00:00	RU1	NA	-1.708	8.167
2015-12-06 17:00:00	RU2	NA	137.533	6.89
2015-12-06 17:00:00	RV1	0.257	89.35	5.42
2015-12-06 17:00:00	SV1	NA	NA	NA
2015-12-06 17:00:00	SV3	0.339	97.342	4.8
2015-12-06 18:00:00	GU1	NA	464.758	7.537
2015-12-06 18:00:00	IV1	NA	NA	NA
2015-12-06 18:00:00	LU1	NA	122.517	6.053
2015-12-06 18:00:00	PP	0.04	41.433	6.06
2015-12-06 18:00:00	RU1	NA	-1.792	8.167
2015-12-06 18:00:00	RU2	NA	139.55	6.883
2015-12-06 18:00:00	RV1	0.253	90.842	5.467
2015-12-06 18:00:00	SV1	NA	NA	NA
2015-12-06 18:00:00	SV3	0.338	100.35	4.86
2015-12-06 19:00:00	GU1	NA	465.533	7.53
2015-12-06 19:00:00	IV1	NA	NA	NA
2015-12-06 19:00:00	LU1	NA	123.058	6.053
2015-12-06 19:00:00	PP	0.04	42.558	6.107
2015-12-06 19:00:00	RU1	NA	-1.308	8.167
2015-12-06 19:00:00	RU2	NA	143.533	6.863
2015-12-06 19:00:00	RV1	0.255	92.667	5.5
2015-12-06 19:00:00	SV1	NA	NA	NA
2015-12-06 19:00:00	SV3	0.335	103.867	4.927
2015-12-06 20:00:00	GU1	NA	466.858	7.537
2015-12-06 20:00:00	IV1	NA	NA	NA
2015-12-06 20:00:00	LU1	NA	123.683	6.07
2015-12-06 20:00:00	PP	0.04	43.417	6.153
2015-12-06 20:00:00	RU1	NA	-1.5	8.167
2015-12-06 20:00:00	RU2	NA	147.25	6.903
2015-12-06 20:00:00	RV1	0.26	94.167	5.557
2015-12-06 20:00:00	SV1	NA	NA	NA
2015-12-06 20:00:00	SV3	0.332	107.992	5.003
2015-12-06 21:00:00	GU1	NA	467.333	7.537
2015-12-06 21:00:00	IV1	NA	NA	NA
2015-12-06 21:00:00	LU1	NA	124.683	6.083
2015-12-06 21:00:00	PP	0.04	44.183	6.2
2015-12-06 21:00:00	RU1	NA	-1.258	8.167
2015-12-06 21:00:00	RU2	NA	151.283	6.903
2015-12-06 21:00:00	RV1	0.25	98.9	5.643
2015-12-06 21:00:00	SV1	NA	NA	NA
2015-12-06 21:00:00	SV3	0.327	111.383	5.09
2015-12-06 22:00:00	GU1	NA	467.275	7.537
2015-12-06 22:00:00	IV1	NA	NA	NA
2015-12-06 22:00:00	LU1	NA	124.042	6.097
2015-12-06 22:00:00	PP	0.04	43.6	6.22
2015-12-06 22:00:00	RU1	NA	-1.083	8.167
2015-12-06 22:00:00	RU2	NA	156.183	6.917
2015-12-06 22:00:00	RV1	0.238	99.25	5.717
2015-12-06 22:00:00	SV1	NA	NA	NA
2015-12-06 22:00:00	SV3	0.323	115.583	5.17
2015-12-06 23:00:00	GU1	NA	467.6	7.537
2015-12-06 23:00:00	IV1	NA	NA	NA
2015-12-06 23:00:00	LU1	NA	124.075	6.06
2015-12-06 23:00:00	PP	0.04	43.633	6.267
2015-12-06 23:00:00	RU1	NA	-1.167	8.167
2015-12-06 23:00:00	RU2	NA	161.408	6.843
2015-12-06 23:00:00	RV1	0.234	103.308	5.78
2015-12-06 23:00:00	SV1	NA	NA	NA
2015-12-06 23:00:00	SV3	0.32	120.283	5.25
2015-12-07	GU1	NA	467.425	7.53
2015-12-07	IV1	NA	NA	NA
2015-12-07	LU1	NA	124.133	6.13
2015-12-07	PP	0.041	43.925	6.343
2015-12-07	RU1	NA	-0.992	8.167
2015-12-07	RU2	NA	164.967	6.917
2015-12-07	RV1	0.255	108.267	5.85
2015-12-07	SV1	NA	NA	NA
2015-12-07	SV3	0.317	124.017	5.33
2015-12-07 01:00:00	GU1	NA	466.6	7.53
2015-12-07 01:00:00	IV1	NA	NA	NA
2015-12-07 01:00:00	LU1	NA	124.183	6.157
2015-12-07 01:00:00	PP	0.041	43.742	6.413
2015-12-07 01:00:00	RU1	NA	-0.883	8.16
2015-12-07 01:00:00	RU2	NA	166.65	7.027
2015-12-07 01:00:00	RV1	0.257	111.875	5.92
2015-12-07 01:00:00	SV1	NA	NA	NA
2015-12-07 01:00:00	SV3	0.314	128.033	5.393
2015-12-07 02:00:00	GU1	NA	465.892	7.537
2015-12-07 02:00:00	IV1	NA	NA	NA
2015-12-07 02:00:00	LU1	NA	124.7	6.19
2015-12-07 02:00:00	PP	0.041	43.908	6.42
2015-12-07 02:00:00	RU1	NA	-0.542	8.16
2015-12-07 02:00:00	RU2	NA	167.108	7.107
2015-12-07 02:00:00	RV1	0.302	115.483	5.973
2015-12-07 02:00:00	SV1	NA	NA	NA
2015-12-07 02:00:00	SV3	0.309	131.758	5.443
2015-12-07 03:00:00	GU1	NA	464.392	7.53
2015-12-07 03:00:00	IV1	NA	NA	NA
2015-12-07 03:00:00	LU1	NA	125.125	6.19
2015-12-07 03:00:00	PP	0.041	44.158	6.33
2015-12-07 03:00:00	RU1	NA	-0.292	8.16
2015-12-07 03:00:00	RU2	NA	167.242	7.16
2015-12-07 03:00:00	RV1	0.297	117.25	6
2015-12-07 03:00:00	SV1	NA	NA	NA
2015-12-07 03:00:00	SV3	0.306	134.983	5.47
2015-12-07 04:00:00	GU1	NA	463.508	7.53
2015-12-07 04:00:00	IV1	NA	NA	NA
2015-12-07 04:00:00	LU1	NA	125.817	6.21
2015-12-07 04:00:00	PP	0.041	44.733	6.183
2015-12-07 04:00:00	RU1	NA	0.05	8.16
2015-12-07 04:00:00	RU2	NA	167.35	7.18
2015-12-07 04:00:00	RV1	0.294	118.467	5.987
2015-12-07 04:00:00	SV1	NA	NA	NA
2015-12-07 04:00:00	SV3	0.301	139.058	5.493
2015-12-07 05:00:00	GU1	NA	462.483	7.53
2015-12-07 05:00:00	IV1	NA	NA	NA
2015-12-07 05:00:00	LU1	NA	125.958	6.15
2015-12-07 05:00:00	PP	0.042	44.7	6.043
2015-12-07 05:00:00	RU1	NA	0.192	8.16
2015-12-07 05:00:00	RU2	NA	166.85	7.2
2015-12-07 05:00:00	RV1	0.255	119.483	5.957
2015-12-07 05:00:00	SV1	NA	NA	NA
2015-12-07 05:00:00	SV3	0.299	141.533	5.517
2015-12-07 06:00:00	GU1	NA	461.683	7.53
2015-12-07 06:00:00	IV1	NA	NA	NA
2015-12-07 06:00:00	LU1	NA	126.558	6.143
2015-12-07 06:00:00	PP	0.042	45.125	5.937
2015-12-07 06:00:00	RU1	NA	0.792	8.16
2015-12-07 06:00:00	RU2	NA	166.225	7.207
2015-12-07 06:00:00	RV1	0.228	120.2	5.93
2015-12-07 06:00:00	SV1	NA	NA	NA
2015-12-07 06:00:00	SV3	0.296	144.758	5.533
2015-12-07 07:00:00	GU1	NA	460.683	7.53
2015-12-07 07:00:00	IV1	NA	NA	NA
2015-12-07 07:00:00	LU1	NA	126.317	6.143
2015-12-07 07:00:00	PP	0.042	44.942	5.853
2015-12-07 07:00:00	RU1	NA	0.375	8.16
2015-12-07 07:00:00	RU2	NA	165.225	7.207
2015-12-07 07:00:00	RV1	0.268	119.375	5.9
2015-12-07 07:00:00	SV1	NA	NA	NA
2015-12-07 07:00:00	SV3	0.293	146.792	5.557
2015-12-07 08:00:00	GU1	NA	459.858	7.53
2015-12-07 08:00:00	IV1	NA	NA	NA
2015-12-07 08:00:00	LU1	NA	126.95	6.143
2015-12-07 08:00:00	PP	0.042	45.342	5.793
2015-12-07 08:00:00	RU1	NA	0.308	8.16
2015-12-07 08:00:00	RU2	NA	164.05	7.207
2015-12-07 08:00:00	RV1	0.237	120.942	5.85
2015-12-07 08:00:00	SV1	NA	NA	NA
2015-12-07 08:00:00	SV3	0.29	148.825	5.577
2015-12-07 09:00:00	GU1	NA	458.475	7.53
2015-12-07 09:00:00	IV1	NA	NA	NA
2015-12-07 09:00:00	LU1	NA	126.617	6.197
2015-12-07 09:00:00	PP	0.043	45.65	5.75
2015-12-07 09:00:00	RU1	NA	0.733	8.16
2015-12-07 09:00:00	RU2	NA	163.133	7.213
2015-12-07 09:00:00	RV1	0.284	122.358	5.783
2015-12-07 09:00:00	SV1	NA	NA	NA
2015-12-07 09:00:00	SV3	0.287	150.883	5.603
2015-12-07 10:00:00	GU1	NA	457.733	7.53
2015-12-07 10:00:00	IV1	NA	NA	NA
2015-12-07 10:00:00	LU1	NA	127.333	6.23
2015-12-07 10:00:00	PP	0.043	45.725	5.733
2015-12-07 10:00:00	RU1	NA	0.983	8.153
2015-12-07 10:00:00	RU2	NA	162.508	7.207
2015-12-07 10:00:00	RV1	0.246	122.9	5.74
2015-12-07 10:00:00	SV1	NA	NA	NA
2015-12-07 10:00:00	SV3	0.285	152.825	5.64
2015-12-07 11:00:00	GU1	NA	126.383	7.53
2015-12-07 11:00:00	IV1	NA	NA	NA
2015-12-07 11:00:00	LU1	NA	127.083	6.183
2015-12-07 11:00:00	PP	0.043	45.358	5.667
2015-12-07 11:00:00	RU1	NA	0.5	8.153
2015-12-07 11:00:00	RU2	NA	161.033	7.207
2015-12-07 11:00:00	RV1	0.214	123.992	5.703
2015-12-07 11:00:00	SV1	NA	NA	NA
2015-12-07 11:00:00	SV3	0.284	153.275	5.653
2015-12-07 12:00:00	GU1	NA	136.958	7.53
2015-12-07 12:00:00	IV1	NA	NA	NA
2015-12-07 12:00:00	LU1	NA	127.333	6.19
2015-12-07 12:00:00	PP	0.043	45.9	5.73
2015-12-07 12:00:00	RU1	NA	0.808	8.153
2015-12-07 12:00:00	RU2	NA	160.467	7.207
2015-12-07 12:00:00	RV1	0.266	125.058	5.71
2015-12-07 12:00:00	SV1	NA	NA	NA
2015-12-07 12:00:00	SV3	0.281	154.167	5.69
2015-12-07 13:00:00	GU1	NA	146.7	7.53
2015-12-07 13:00:00	IV1	NA	NA	NA
2015-12-07 13:00:00	LU1	NA	127.858	6.203
2015-12-07 13:00:00	PP	0.043	46.192	5.73
2015-12-07 13:00:00	RU1	NA	1.042	8.153
2015-12-07 13:00:00	RU2	NA	159.65	7.207
2015-12-07 13:00:00	RV1	0.258	126.283	5.717
2015-12-07 13:00:00	SV1	NA	NA	NA
2015-12-07 13:00:00	SV3	0.281	155.333	5.717
2015-12-07 14:00:00	GU1	NA	156.283	7.53
2015-12-07 14:00:00	IV1	NA	NA	NA
2015-12-07 14:00:00	LU1	NA	127.817	6.217
2015-12-07 14:00:00	PP	0.043	46.5	5.673
2015-12-07 14:00:00	RU1	NA	1.117	8.153
2015-12-07 14:00:00	RU2	NA	158.908	7.207
2015-12-07 14:00:00	RV1	0.257	126.533	5.723
2015-12-07 14:00:00	SV1	NA	NA	NA
2015-12-07 14:00:00	SV3	0.28	155.992	5.727
2015-12-07 15:00:00	GU1	NA	165.183	7.53
2015-12-07 15:00:00	IV1	NA	NA	NA
2015-12-07 15:00:00	LU1	NA	127.908	6.23
2015-12-07 15:00:00	PP	0.044	46.475	5.597
2015-12-07 15:00:00	RU1	NA	1.558	8.153
2015-12-07 15:00:00	RU2	NA	158.125	7.207
2015-12-07 15:00:00	RV1	0.234	127.5	5.72
2015-12-07 15:00:00	SV1	NA	NA	NA
2015-12-07 15:00:00	SV3	0.28	156.142	5.723
2015-12-07 16:00:00	GU1	NA	174.533	7.53
2015-12-07 16:00:00	IV1	NA	NA	NA
2015-12-07 16:00:00	LU1	NA	128.275	6.237
2015-12-07 16:00:00	PP	0.044	46.258	5.38
2015-12-07 16:00:00	RU1	NA	1.808	8.153
2015-12-07 16:00:00	RU2	NA	157.733	7.207
2015-12-07 16:00:00	RV1	0.283	128.392	5.687
2015-12-07 16:00:00	SV1	0.39	50.633	5.667
2015-12-07 16:00:00	SV3	0.28	156.392	5.697
2015-12-07 17:00:00	GU1	NA	182.525	7.53
2015-12-07 17:00:00	IV1	NA	NA	NA
2015-12-07 17:00:00	LU1	NA	128.042	6.25
2015-12-07 17:00:00	PP	0.044	46.142	5.15
2015-12-07 17:00:00	RU1	NA	1.925	8.153
2015-12-07 17:00:00	RU2	NA	156.742	7.207
2015-12-07 17:00:00	RV1	0.285	128.8	5.653
2015-12-07 17:00:00	SV1	0.374	51.8	5.467
2015-12-07 17:00:00	SV3	0.281	155.458	5.663
2015-12-07 18:00:00	GU1	NA	191.033	7.53
2015-12-07 18:00:00	IV1	NA	NA	NA
2015-12-07 18:00:00	LU1	NA	128.092	6.26
2015-12-07 18:00:00	PP	0.044	46.192	4.947
2015-12-07 18:00:00	RU1	NA	1.625	8.147
2015-12-07 18:00:00	RU2	NA	156.15	7.207
2015-12-07 18:00:00	RV1	0.289	129.842	5.623
2015-12-07 18:00:00	SV1	0.389	51.5	5.43
2015-12-07 18:00:00	SV3	0.282	155.392	5.627
2015-12-07 19:00:00	GU1	NA	199.325	7.53
2015-12-07 19:00:00	IV1	NA	NA	NA
2015-12-07 19:00:00	LU1	NA	128.158	6.307
2015-12-07 19:00:00	PP	0.044	46.317	4.78
2015-12-07 19:00:00	RU1	NA	1.925	8.147
2015-12-07 19:00:00	RU2	NA	155.283	7.207
2015-12-07 19:00:00	RV1	0.289	130.958	5.59
2015-12-07 19:00:00	SV1	0.375	53.433	5.29
2015-12-07 19:00:00	SV3	0.283	154.642	5.593
2015-12-07 20:00:00	GU1	NA	208	7.53
2015-12-07 20:00:00	IV1	NA	NA	NA
2015-12-07 20:00:00	LU1	NA	128.375	6.267
2015-12-07 20:00:00	PP	0.045	46.592	4.617
2015-12-07 20:00:00	RU1	NA	1.967	8.147
2015-12-07 20:00:00	RU2	NA	155.267	7.2
2015-12-07 20:00:00	RV1	0.288	131.875	5.55
2015-12-07 20:00:00	SV1	0.365	55.75	5.183
2015-12-07 20:00:00	SV3	0.283	153.925	5.553
2015-12-07 21:00:00	GU1	NA	216.3	7.53
2015-12-07 21:00:00	IV1	NA	NA	NA
2015-12-07 21:00:00	LU1	NA	128.508	6.273
2015-12-07 21:00:00	PP	0.044	46.55	4.483
2015-12-07 21:00:00	RU1	NA	2.217	8.147
2015-12-07 21:00:00	RU2	NA	154.875	7.2
2015-12-07 21:00:00	RV1	0.288	131.892	5.487
2015-12-07 21:00:00	SV1	0.365	57.575	5.1
2015-12-07 21:00:00	SV3	0.284	152.95	5.51
2015-12-07 22:00:00	GU1	NA	223.842	7.53
2015-12-07 22:00:00	IV1	NA	NA	NA
2015-12-07 22:00:00	LU1	NA	128.7	6.287
2015-12-07 22:00:00	PP	0.045	46.45	4.34
2015-12-07 22:00:00	RU1	NA	2.117	8.147
2015-12-07 22:00:00	RU2	NA	154.133	7.2
2015-12-07 22:00:00	RV1	0.285	131.442	5.413
2015-12-07 22:00:00	SV1	0.365	57.942	5.01
2015-12-07 22:00:00	SV3	0.286	152.383	5.463
2015-12-07 23:00:00	GU1	NA	231.408	7.53
2015-12-07 23:00:00	IV1	NA	NA	NA
2015-12-07 23:00:00	LU1	NA	128.508	6.327
2015-12-07 23:00:00	PP	0.045	46.608	4.3
2015-12-07 23:00:00	RU1	NA	2.158	8.147
2015-12-07 23:00:00	RU2	NA	153.942	7.2
2015-12-07 23:00:00	RV1	0.288	131.658	5.367
2015-12-07 23:00:00	SV1	0.365	56.175	4.91
2015-12-07 23:00:00	SV3	0.288	151.317	5.433
2015-12-08	GU1	NA	239.625	7.53
[truncated: 137,924 more rows]
