# Supplementary material for: Water stable isotope data set in temperate, lowland catchment, two years of monthly observations, River Salaca, Latvia
Source: Data Brief. 2020 Apr 22;30:105607. doi: 10.1016/j.dib.2020.105607 (PMC7200774; doi:10.1016/j.dib.2020.105607)
Supplement: Supplementary file 3 [file mmc3.zip]

Archive with 1 entries (1 files):
- Interactive Map Data.kml
