# Supplementary material for: Water stable isotope data set in temperate, lowland catchment, two years of monthly observations, River Salaca, Latvia
Source: Data Brief. 2020 Apr 22;30:105607. doi: 10.1016/j.dib.2020.105607 (PMC7200774; doi:10.1016/j.dib.2020.105607)
Supplement: Supplementary file 3 [file mmc3.zip › Interactive Map Data.kml]

<?xml version="1.0" encoding="UTF-8"?>
<kml xmlns="http://www.opengis.net/kml/2.2">
  <Document>
    <name>VPP_v2</name>
    <Style id="icon-1899-0288D1-labelson">
      <IconStyle>
        <color>ffd18802</color>
        <scale>1</scale>
        <Icon>
          <href>https://www.gstatic.com/mapspro/images/stock/503-wht-blank_maps.png</href>
        </Icon>
        <hotSpot x="32" xunits="pixels" y="64" yunits="insetPixels"/>
      </IconStyle>
    </Style>
    <Placemark>
      <name>SV1</name>
      <description>SV1</description>
      <styleUrl>#icon-1899-0288D1-labelson</styleUrl>
      <Point>
        <coordinates>
          25.141682,57.796182,0
        </coordinates>
      </Point>
    </Placemark>
    <Placemark>
      <name>SV2</name>
      <description>SV2</description>
      <styleUrl>#icon-1899-0288D1-labelson</styleUrl>
      <Point>
        <coordinates>
          25.002759,57.89403,0
        </coordinates>
      </Point>
    </Placemark>
    <Placemark>
      <name>SV3</name>
      <description>SV3</description>
      <styleUrl>#icon-1899-0288D1-labelson</styleUrl>
      <Point>
        <coordinates>
          24.791633,57.856663,0
        </coordinates>
      </Point>
    </Placemark>
    <Placemark>
      <name>RV1</name>
      <description>RV1</description>
      <styleUrl>#icon-1899-0288D1-labelson</styleUrl>
      <Point>
        <coordinates>
          25.005929,57.936224,0
        </coordinates>
      </Point>
    </Placemark>
    <Placemark>
      <name>PP</name>
      <description>PP</description>
      <styleUrl>#icon-1899-0288D1-labelson</styleUrl>
      <Point>
        <coordinates>
          24.906681,57.945235,0
        </coordinates>
      </Point>
    </Placemark>
    <Placemark>
      <name>PV1</name>
      <description>PV1</description>
      <styleUrl>#icon-1899-0288D1-labelson</styleUrl>
      <Point>
        <coordinates>
          24.899146,57.929677,0
        </coordinates>
      </Point>
    </Placemark>
    <Placemark>
      <name>GU1</name>
      <description>GU1</description>
      <styleUrl>#icon-1899-0288D1-labelson</styleUrl>
      <Point>
        <coordinates>
          25.002759,57.89403,0
        </coordinates>
      </Point>
    </Placemark>
    <Placemark>
      <name>RU1</name>
      <description>RU1</description>
      <styleUrl>#icon-1899-0288D1-labelson</styleUrl>
      <Point>
        <coordinates>
          24.981558,57.935589,0
        </coordinates>
      </Point>
    </Placemark>
    <Placemark>
      <name>RU2</name>
      <description>RU2</description>
      <styleUrl>#icon-1899-0288D1-labelson</styleUrl>
      <Point>
        <coordinates>
          24.981297,57.933453,0
        </coordinates>
      </Point>
    </Placemark>
    <Placemark>
      <name>RU3</name>
      <description>RU3</description>
      <styleUrl>#icon-1899-0288D1-labelson</styleUrl>
      <Point>
        <coordinates>
          24.977781,57.934594,0
        </coordinates>
      </Point>
    </Placemark>
    <Placemark>
      <name>LU1</name>
      <description>LU1</description>
      <styleUrl>#icon-1899-0288D1-labelson</styleUrl>
      <Point>
        <coordinates>
          24.906731,57.945226,0
        </coordinates>
      </Point>
    </Placemark>
    <Placemark>
      <name>GA1</name>
      <description>GA1</description>
      <styleUrl>#icon-1899-0288D1-labelson</styleUrl>
      <Point>
        <coordinates>
          25.002759,57.89403,0
        </coordinates>
      </Point>
    </Placemark>
    <Placemark>
      <name>RN1</name>
      <description>RN1</description>
      <styleUrl>#icon-1899-0288D1-labelson</styleUrl>
      <Point>
        <coordinates>
          24.980409,57.934358,0
        </coordinates>
      </Point>
    </Placemark>
    <Placemark>
      <name>RN2</name>
      <description>RN2</description>
      <styleUrl>#icon-1899-0288D1-labelson</styleUrl>
      <Point>
        <coordinates>
          24.98242,57.935025,0
        </coordinates>
      </Point>
    </Placemark>
  </Document>
</kml>
